# Supplementary material for: Complete Chloroplast Genome Sequences of Four Meliaceae Species and Comparative Analyses
Source: Int J Mol Sci. 2018 Mar 1;19(3):701. doi: 10.3390/ijms19030701 (PMC5877562; doi:10.3390/ijms19030701)
Supplement: Supplementary file 1 [file ijms-19-00701-s001.zip]

Archive with 8 entries (8 files):
- Suppl_file_Figure S1.pdf
- Suppl_file_Figure S2.pdf
- Suppl_file_Figure S3.pdf
- Suppl_file_Figure S4.pdf
- Suppl_file_Figure S5.pdf
- Suppl_file_Figure S6.pdf
- Suppl_file_Figure S7.pdf
- Suppl_file_Table S1.xlsx
