# Supplementary material for: Complete Chloroplast Genome Sequences of Four Meliaceae Species and Comparative Analyses
Source: Int J Mol Sci. 2018 Mar 1;19(3):701. doi: 10.3390/ijms19030701 (PMC5877562; doi:10.3390/ijms19030701)
Supplement: Supplementary file 1 [file ijms-19-00701-s001.zip › Suppl_file_Table S1.xlsx]

## Sheet: Suppl_file_S5_SNIplay_genotypes
SNPs and InDels identified by SNIplay in the whole-plastome alignment of 5 Meliaceae species (from Suppl. file S4). The SNIplay genotyping table is presented.
Accessions	SNP	Variation	Genotype	Code genotype	Sequence before	Sequence after	Position consensus
Azadirachta indica	1	[T/C]	T:T	T	ATGGGCGAACGACGGGAATTGAACCCGCGCATGGTGGATTCACAATCCACTGCCTTGATCCACTTGGCTACATCCGCCCC		81
Entandrophragma cylindricum cylindricum	1	[T/C]	C:C	C	ATGGGCGAACGACGGGAATTGAACCCGCGCATGGTGGATTCACAATCCACTGCCTTGATCCACTTGGCTACATCCGCCCC		81
Khaya senegalensis	1	[T/C]	C:C	C	ATGGGCGAACGACGGGAATTGAACCCGCGCATGGTGGATTCACAATCCACTGCCTTGATCCACTTGGCTACATCCGCCCC		81
Cedrela odorata odorata	1	[T/C]	C:C	C	ATGGGCGAACGACGGGAATTGAACCCGCGCATGGTGGATTCACAATCCACTGCCTTGATCCACTTGGCTACATCCGCCCC		81
Carapa guianensis guianensis	1	[T/C]	C:C	C	ATGGGCGAACGACGGGAATTGAACCCGCGCATGGTGGATTCACAATCCACTGCCTTGATCCACTTGGCTACATCCGCCCC		81
Azadirachta indica	2	indel	deletion	deletion			82
Entandrophragma cylindricum	2	indel	insertion	insertion			82
Khaya senegalensis	2	indel	insertion	insertion			82
Cedrela odorata	2	indel	insertion	insertion			82
Carapa guianensis	2	indel	insertion	insertion			82
Azadirachta indica	3	indel	deletion	deletion			83
Entandrophragma cylindricum	3	indel	deletion	deletion			83
Khaya senegalensis	3	indel	insertion	insertion			83
Cedrela odorata	3	indel	insertion	insertion			83
Carapa guianensis	3	indel	insertion	insertion			83
Azadirachta indica	4	indel	deletion	deletion		AT	84
Entandrophragma cylindricum	4	indel	deletion	deletion		AT	84
Khaya senegalensis	4	indel	insertion	insertion		AT	84
Cedrela odorata	4	indel	deletion	deletion		AT	84
Carapa guianensis	4	indel	insertion	insertion		AT	84
Azadirachta indica	5	[A/T]	A:A	A	AT		87
Entandrophragma cylindricum	5	[A/T]	T:T	T	AT		87
Khaya senegalensis	5	[A/T]	T:T	T	AT		87
Cedrela odorata	5	[A/T]	T:T	T	AT		87
Carapa guianensis	5	[A/T]	T:T	T	AT		87
Azadirachta indica	6	[T/C]	T:T	T			88
Entandrophragma cylindricum	6	[T/C]	C:C	C			88
Khaya senegalensis	6	[T/C]	C:C	C			88
Cedrela odorata	6	[T/C]	C:C	C			88
Carapa guianensis	6	[T/C]	C:C	C			88
Azadirachta indica	7	[T/C]	T:T	T			89
Entandrophragma cylindricum	7	[T/C]	C:C	C			89
Khaya senegalensis	7	[T/C]	C:C	C			89
Cedrela odorata	7	[T/C]	C:C	C			89
Carapa guianensis	7	[T/C]	C:C	C			89
Azadirachta indica	8	[T/C]	C:C	C			90
Entandrophragma cylindricum	8	[T/C]	T:T	T			90
Khaya senegalensis	8	[T/C]	T:T	T			90
Cedrela odorata	8	[T/C]	T:T	T			90
Carapa guianensis	8	[T/C]	T:T	T			90
Azadirachta indica	9	[A/C]	C:C	C			91
Entandrophragma cylindricum	9	[A/C]	A:A	A			91
Khaya senegalensis	9	[A/C]	C:C	C			91
Cedrela odorata	9	[A/C]	C:C	C			91
Carapa guianensis	9	[A/C]	C:C	C			91
Azadirachta indica	10	[T/C]	T:T	T		AC	92
Entandrophragma cylindricum	10	[T/C]	C:C	C		AC	92
Khaya senegalensis	10	[T/C]	C:C	C		AC	92
Cedrela odorata	10	[T/C]	C:C	C		AC	92
Carapa guianensis	10	[T/C]	C:C	C		AC	92
Azadirachta indica	11	[A/G]	A:A	A	AC	A	95
Entandrophragma cylindricum	11	[A/G]	G:G	G	AC	A	95
Khaya senegalensis	11	[A/G]	G:G	G	AC	A	95
Cedrela odorata	11	[A/G]	G:G	G	AC	A	95
Carapa guianensis	11	[A/G]	G:G	G	AC	A	95
Azadirachta indica	12	[A/T]	A:A	A	A		97
Entandrophragma cylindricum	12	[A/T]	T:T	T	A		97
Khaya senegalensis	12	[A/T]	T:T	T	A		97
Cedrela odorata	12	[A/T]	T:T	T	A		97
Carapa guianensis	12	[A/T]	T:T	T	A		97
Azadirachta indica	13	[A/T]	A:A	A		T	98
Entandrophragma cylindricum	13	[A/T]	T:T	T		T	98
Khaya senegalensis	13	[A/T]	T:T	T		T	98
Cedrela odorata	13	[A/T]	T:T	T		T	98
Carapa guianensis	13	[A/T]	T:T	T		T	98
Azadirachta indica	14	[A/C/G]	G:G	G	T	AAAAAT	100
Entandrophragma cylindricum	14	[A/C/G]	A:A	A	T	AAAAAT	100
Khaya senegalensis	14	[A/C/G]	A:A	A	T	AAAAAT	100
Cedrela odorata	14	[A/C/G]	A:A	A	T	AAAAAT	100
Carapa guianensis	14	[A/C/G]	C:C	C	T	AAAAAT	100
Azadirachta indica	15	indel	deletion	deletion	AAAAAT		107
Entandrophragma cylindricum	15	indel	insertion	insertion	AAAAAT		107
Khaya senegalensis	15	indel	deletion	deletion	AAAAAT		107
Cedrela odorata	15	indel	insertion	insertion	AAAAAT		107
Carapa guianensis	15	indel	insertion	insertion	AAAAAT		107
Azadirachta indica	16	[T/G]	0	0			110
Entandrophragma cylindricum	16	[T/G]	T:T	T			110
Khaya senegalensis	16	[T/G]	0	0			110
Cedrela odorata	16	[T/G]	T:T	T			110
Carapa guianensis	16	[T/G]	G:G	G			110
Azadirachta indica	17	[A/T]	0	0			111
Entandrophragma cylindricum	17	[A/T]	T:T	T			111
Khaya senegalensis	17	[A/T]	0	0			111
Cedrela odorata	17	[A/T]	T:T	T			111
Carapa guianensis	17	[A/T]	A:A	A			111
Azadirachta indica	18	[A/C]	C:C	C	A	AA	116
Entandrophragma cylindricum	18	[A/C]	A:A	A	A	AA	116
Khaya senegalensis	18	[A/C]	A:A	A	A	AA	116
Cedrela odorata	18	[A/C]	A:A	A	A	AA	116
Carapa guianensis	18	[A/C]	A:A	A	A	AA	116
Azadirachta indica	19	[A/C]	A:A	A	AA	G	119
Entandrophragma cylindricum	19	[A/C]	C:C	C	AA	G	119
Khaya senegalensis	19	[A/C]	A:A	A	AA	G	119
Cedrela odorata	19	[A/C]	A:A	A	AA	G	119
Carapa guianensis	19	[A/C]	A:A	A	AA	G	119
Azadirachta indica	20	[A/G]	A:A	A	G	TTTC	121
Entandrophragma cylindricum	20	[A/G]	G:G	G	G	TTTC	121
Khaya senegalensis	20	[A/G]	G:G	G	G	TTTC	121
Cedrela odorata	20	[A/G]	G:G	G	G	TTTC	121
Carapa guianensis	20	[A/G]	G:G	G	G	TTTC	121
Azadirachta indica	21	[A/T/C]	T:T	T	TTTC		126
Entandrophragma cylindricum	21	[A/T/C]	A:A	A	TTTC		126
Khaya senegalensis	21	[A/T/C]	C:C	C	TTTC		126
Cedrela odorata	21	[A/T/C]	A:A	A	TTTC		126
Carapa guianensis	21	[A/T/C]	C:C	C	TTTC		126
Azadirachta indica	22	[A/T]	A:A	A			127
Entandrophragma cylindricum	22	[A/T]	A:A	A			127
Khaya senegalensis	22	[A/T]	T:T	T			127
Cedrela odorata	22	[A/T]	A:A	A			127
Carapa guianensis	22	[A/T]	T:T	T			127
Azadirachta indica	23	[T/G]	G:G	G		TT	128
Entandrophragma cylindricum	23	[T/G]	T:T	T		TT	128
Khaya senegalensis	23	[T/G]	T:T	T		TT	128
Cedrela odorata	23	[T/G]	T:T	T		TT	128
Carapa guianensis	23	[T/G]	T:T	T		TT	128
Azadirachta indica	24	[A/C]	A:A	A	TT	TA	131
Entandrophragma cylindricum	24	[A/C]	C:C	C	TT	TA	131
Khaya senegalensis	24	[A/C]	C:C	C	TT	TA	131
Cedrela odorata	24	[A/C]	C:C	C	TT	TA	131
Carapa guianensis	24	[A/C]	C:C	C	TT	TA	131
Azadirachta indica	25	[T/C]	T:T	T	TA	CA	134
Entandrophragma cylindricum	25	[T/C]	C:C	C	TA	CA	134
Khaya senegalensis	25	[T/C]	C:C	C	TA	CA	134
Cedrela odorata	25	[T/C]	C:C	C	TA	CA	134
Carapa guianensis	25	[T/C]	C:C	C	TA	CA	134
Azadirachta indica	26	[T/C]	C:C	C	CA		137
Entandrophragma cylindricum	26	[T/C]	T:T	T	CA		137
Khaya senegalensis	26	[T/C]	T:T	T	CA		137
Cedrela odorata	26	[T/C]	T:T	T	CA		137
Carapa guianensis	26	[T/C]	T:T	T	CA		137
Azadirachta indica	27	[T/G]	G:G	G			138
Entandrophragma cylindricum	27	[T/G]	T:T	T			138
Khaya senegalensis	27	[T/G]	G:G	G			138
Cedrela odorata	27	[T/G]	T:T	T			138
Carapa guianensis	27	[T/G]	T:T	T			138
Azadirachta indica	28	[A/G]	A:A	A		ATCATT	139
Entandrophragma cylindricum	28	[A/G]	G:G	G		ATCATT	139
Khaya senegalensis	28	[A/G]	G:G	G		ATCATT	139
Cedrela odorata	28	[A/G]	G:G	G		ATCATT	139
Carapa guianensis	28	[A/G]	G:G	G		ATCATT	139
Azadirachta indica	29	indel	deletion	deletion	ATCATT		146
Entandrophragma cylindricum	29	indel	deletion	deletion	ATCATT		146
Khaya senegalensis	29	indel	deletion	deletion	ATCATT		146
Cedrela odorata	29	indel	deletion	deletion	ATCATT		146
Carapa guianensis	29	indel	insertion	insertion	ATCATT		146
Azadirachta indica	30	[T/G]	T:T	T	ATTTTTTTATCT	ACTTA	166
Entandrophragma cylindricum	30	[T/G]	T:T	T	ATTTTTTTATCT	ACTTA	166
Khaya senegalensis	30	[T/G]	T:T	T	ATTTTTTTATCT	ACTTA	166
Cedrela odorata	30	[T/G]	G:G	G	ATTTTTTTATCT	ACTTA	166
Carapa guianensis	30	[T/G]	T:T	T	ATTTTTTTATCT	ACTTA	166
Azadirachta indica	31	[T/C]	T:T	T	ACTTA	TTAT	172
Entandrophragma cylindricum	31	[T/C]	C:C	C	ACTTA	TTAT	172
Khaya senegalensis	31	[T/C]	C:C	C	ACTTA	TTAT	172
Cedrela odorata	31	[T/C]	C:C	C	ACTTA	TTAT	172
Carapa guianensis	31	[T/C]	C:C	C	ACTTA	TTAT	172
Azadirachta indica	32	[T/C]	C:C	C	TTAT	AAA	177
Entandrophragma cylindricum	32	[T/C]	T:T	T	TTAT	AAA	177
Khaya senegalensis	32	[T/C]	T:T	T	TTAT	AAA	177
Cedrela odorata	32	[T/C]	T:T	T	TTAT	AAA	177
Carapa guianensis	32	[T/C]	T:T	T	TTAT	AAA	177
Azadirachta indica	33	[A/G]	A:A	A	AAA	T	181
Entandrophragma cylindricum	33	[A/G]	G:G	G	AAA	T	181
Khaya senegalensis	33	[A/G]	G:G	G	AAA	T	181
Cedrela odorata	33	[A/G]	G:G	G	AAA	T	181
Carapa guianensis	33	[A/G]	G:G	G	AAA	T	181
Azadirachta indica	34	[A/C]	C:C	C	T	GAA	183
Entandrophragma cylindricum	34	[A/C]	A:A	A	T	GAA	183
Khaya senegalensis	34	[A/C]	A:A	A	T	GAA	183
Cedrela odorata	34	[A/C]	A:A	A	T	GAA	183
Carapa guianensis	34	[A/C]	A:A	A	T	GAA	183
Azadirachta indica	35	[A/G]	G:G	G	GAA		187
Entandrophragma cylindricum	35	[A/G]	A:A	A	GAA		187
Khaya senegalensis	35	[A/G]	A:A	A	GAA		187
Cedrela odorata	35	[A/G]	A:A	A	GAA		187
Carapa guianensis	35	[A/G]	A:A	A	GAA		187
Azadirachta indica	36	[T/G]	G:G	G			188
Entandrophragma cylindricum	36	[T/G]	T:T	T			188
Khaya senegalensis	36	[T/G]	T:T	T			188
Cedrela odorata	36	[T/G]	T:T	T			188
Carapa guianensis	36	[T/G]	T:T	T			188
Azadirachta indica	37	[T/G]	G:G	G		AA	189
Entandrophragma cylindricum	37	[T/G]	G:G	G		AA	189
Khaya senegalensis	37	[T/G]	T:T	T		AA	189
Cedrela odorata	37	[T/G]	G:G	G		AA	189
Carapa guianensis	37	[T/G]	T:T	T		AA	189
Azadirachta indica	38	[T/G]	T:T	T	AA	ATC	192
Entandrophragma cylindricum	38	[T/G]	G:G	G	AA	ATC	192
Khaya senegalensis	38	[T/G]	G:G	G	AA	ATC	192
Cedrela odorata	38	[T/G]	G:G	G	AA	ATC	192
Carapa guianensis	38	[T/G]	G:G	G	AA	ATC	192
Azadirachta indica	39	[T/G]	G:G	G	ATC	AA	196
Entandrophragma cylindricum	39	[T/G]	T:T	T	ATC	AA	196
Khaya senegalensis	39	[T/G]	T:T	T	ATC	AA	196
Cedrela odorata	39	[T/G]	T:T	T	ATC	AA	196
Carapa guianensis	39	[T/G]	T:T	T	ATC	AA	196
Azadirachta indica	40	[A/G]	A:A	A	AA	AG	199
Entandrophragma cylindricum	40	[A/G]	G:G	G	AA	AG	199
Khaya senegalensis	40	[A/G]	G:G	G	AA	AG	199
Cedrela odorata	40	[A/G]	G:G	G	AA	AG	199
Carapa guianensis	40	[A/G]	G:G	G	AA	AG	199
Azadirachta indica	41	[A/G]	A:A	A	AG	CATAAAATTACAACTTT	202
Entandrophragma cylindricum	41	[A/G]	G:G	G	AG	CATAAAATTACAACTTT	202
Khaya senegalensis	41	[A/G]	G:G	G	AG	CATAAAATTACAACTTT	202
Cedrela odorata	41	[A/G]	G:G	G	AG	CATAAAATTACAACTTT	202
Carapa guianensis	41	[A/G]	G:G	G	AG	CATAAAATTACAACTTT	202
Azadirachta indica	42	[T/C]	T:T	T	CATAAAATTACAACTTT		220
Entandrophragma cylindricum	42	[T/C]	C:C	C	CATAAAATTACAACTTT		220
Khaya senegalensis	42	[T/C]	C:C	C	CATAAAATTACAACTTT		220
Cedrela odorata	42	[T/C]	C:C	C	CATAAAATTACAACTTT		220
Carapa guianensis	42	[T/C]	C:C	C	CATAAAATTACAACTTT		220
Azadirachta indica	43	indel	insertion	insertion		TCTTTT	221
Entandrophragma cylindricum	43	indel	deletion	deletion		TCTTTT	221
Khaya senegalensis	43	indel	deletion	deletion		TCTTTT	221
Cedrela odorata	43	indel	deletion	deletion		TCTTTT	221
Carapa guianensis	43	indel	deletion	deletion		TCTTTT	221
Azadirachta indica	44	[A/C]	C:C	C	TCTTTT	TTTTA	228
Entandrophragma cylindricum	44	[A/C]	C:C	C	TCTTTT	TTTTA	228
Khaya senegalensis	44	[A/C]	A:A	A	TCTTTT	TTTTA	228
Cedrela odorata	44	[A/C]	C:C	C	TCTTTT	TTTTA	228
Carapa guianensis	44	[A/C]	C:C	C	TCTTTT	TTTTA	228
Azadirachta indica	45	indel	insertion	insertion	TTTTA	T	234
Entandrophragma cylindricum	45	indel	deletion	deletion	TTTTA	T	234
Khaya senegalensis	45	indel	deletion	deletion	TTTTA	T	234
Cedrela odorata	45	indel	deletion	deletion	TTTTA	T	234
Carapa guianensis	45	indel	deletion	deletion	TTTTA	T	234
Azadirachta indica	46	indel	insertion	insertion	T		236
Entandrophragma cylindricum	46	indel	insertion	insertion	T		236
Khaya senegalensis	46	indel	deletion	deletion	T		236
Cedrela odorata	46	indel	deletion	deletion	T		236
Carapa guianensis	46	indel	insertion	insertion	T		236
Azadirachta indica	47	[A/T]	T:T	T	ATTAAA		247
Entandrophragma cylindricum	47	[A/T]	A:A	A	ATTAAA		247
Khaya senegalensis	47	[A/T]	A:A	A	ATTAAA		247
Cedrela odorata	47	[A/T]	A:A	A	ATTAAA		247
Carapa guianensis	47	[A/T]	A:A	A	ATTAAA		247
Azadirachta indica	48	[A/T]	T:T	T		AA	248
Entandrophragma cylindricum	48	[A/T]	A:A	A		AA	248
Khaya senegalensis	48	[A/T]	A:A	A		AA	248
Cedrela odorata	48	[A/T]	A:A	A		AA	248
Carapa guianensis	48	[A/T]	A:A	A		AA	248
Azadirachta indica	49	[C/G]	G:G	G	AA	T	251
Entandrophragma cylindricum	49	[C/G]	C:C	C	AA	T	251
Khaya senegalensis	49	[C/G]	C:C	C	AA	T	251
Cedrela odorata	49	[C/G]	C:C	C	AA	T	251
Carapa guianensis	49	[C/G]	C:C	C	AA	T	251
Azadirachta indica	50	[A/C]	C:C	C	T		253
Entandrophragma cylindricum	50	[A/C]	A:A	A	T		253
Khaya senegalensis	50	[A/C]	A:A	A	T		253
Cedrela odorata	50	[A/C]	A:A	A	T		253
Carapa guianensis	50	[A/C]	A:A	A	T		253
Azadirachta indica	51	[A/T]	T:T	T		AAAATT	254
Entandrophragma cylindricum	51	[A/T]	A:A	A		AAAATT	254
Khaya senegalensis	51	[A/T]	T:T	T		AAAATT	254
Cedrela odorata	51	[A/T]	T:T	T		AAAATT	254
Carapa guianensis	51	[A/T]	T:T	T		AAAATT	254
Azadirachta indica	52	[A/T/C]	T:T	T	AAAATT		261
Entandrophragma cylindricum	52	[A/T/C]	C:C	C	AAAATT		261
Khaya senegalensis	52	[A/T/C]	A:A	A	AAAATT		261
Cedrela odorata	52	[A/T/C]	C:C	C	AAAATT		261
Carapa guianensis	52	[A/T/C]	C:C	C	AAAATT		261
Azadirachta indica	53	[A/G]	A:A	A		AAAATTA	262
Entandrophragma cylindricum	53	[A/G]	G:G	G		AAAATTA	262
Khaya senegalensis	53	[A/G]	G:G	G		AAAATTA	262
Cedrela odorata	53	[A/G]	G:G	G		AAAATTA	262
Carapa guianensis	53	[A/G]	G:G	G		AAAATTA	262
Azadirachta indica	54	[T/G]	G:G	G	AAAATTA	AATCGAATTAATAAAATT	270
Entandrophragma cylindricum	54	[T/G]	T:T	T	AAAATTA	AATCGAATTAATAAAATT	270
Khaya senegalensis	54	[T/G]	G:G	G	AAAATTA	AATCGAATTAATAAAATT	270
Cedrela odorata	54	[T/G]	G:G	G	AAAATTA	AATCGAATTAATAAAATT	270
Carapa guianensis	54	[T/G]	G:G	G	AAAATTA	AATCGAATTAATAAAATT	270
Azadirachta indica	55	[A/C]	C:C	C	AATCGAATTAATAAAATT	GAA	289
Entandrophragma cylindricum	55	[A/C]	A:A	A	AATCGAATTAATAAAATT	GAA	289
Khaya senegalensis	55	[A/C]	A:A	A	AATCGAATTAATAAAATT	GAA	289
Cedrela odorata	55	[A/C]	A:A	A	AATCGAATTAATAAAATT	GAA	289
Carapa guianensis	55	[A/C]	A:A	A	AATCGAATTAATAAAATT	GAA	289
Azadirachta indica	56	[T/C]	T:T	T	GAA		293
Entandrophragma cylindricum	56	[T/C]	C:C	C	GAA		293
Khaya senegalensis	56	[T/C]	C:C	C	GAA		293
Cedrela odorata	56	[T/C]	C:C	C	GAA		293
Carapa guianensis	56	[T/C]	C:C	C	GAA		293
Azadirachta indica	57	[T/G]	G:G	G		TT	294
Entandrophragma cylindricum	57	[T/G]	T:T	T		TT	294
Khaya senegalensis	57	[T/G]	T:T	T		TT	294
Cedrela odorata	57	[T/G]	T:T	T		TT	294
Carapa guianensis	57	[T/G]	T:T	T		TT	294
Azadirachta indica	58	[A/C]	A:A	A	TT	TTAGTG	297
Entandrophragma cylindricum	58	[A/C]	C:C	C	TT	TTAGTG	297
Khaya senegalensis	58	[A/C]	A:A	A	TT	TTAGTG	297
Cedrela odorata	58	[A/C]	A:A	A	TT	TTAGTG	297
Carapa guianensis	58	[A/C]	A:A	A	TT	TTAGTG	297
Azadirachta indica	59	[T/G]	T:T	T	TTAGTG		304
Entandrophragma cylindricum	59	[T/G]	G:G	G	TTAGTG		304
Khaya senegalensis	59	[T/G]	G:G	G	TTAGTG		304
Cedrela odorata	59	[T/G]	G:G	G	TTAGTG		304
Carapa guianensis	59	[T/G]	G:G	G	TTAGTG		304
Azadirachta indica	60	[T/G]	T:T	T		ATTAA	305
Entandrophragma cylindricum	60	[T/G]	G:G	G		ATTAA	305
Khaya senegalensis	60	[T/G]	G:G	G		ATTAA	305
Cedrela odorata	60	[T/G]	G:G	G		ATTAA	305
Carapa guianensis	60	[T/G]	G:G	G		ATTAA	305
Azadirachta indica	61	[A/C]	A:A	A	ATTAA	A	311
Entandrophragma cylindricum	61	[A/C]	C:C	C	ATTAA	A	311
Khaya senegalensis	61	[A/C]	C:C	C	ATTAA	A	311
Cedrela odorata	61	[A/C]	C:C	C	ATTAA	A	311
Carapa guianensis	61	[A/C]	C:C	C	ATTAA	A	311
Azadirachta indica	62	[A/C]	C:C	C	A	ATAACTAATATTATTATA	313
Entandrophragma cylindricum	62	[A/C]	A:A	A	A	ATAACTAATATTATTATA	313
Khaya senegalensis	62	[A/C]	A:A	A	A	ATAACTAATATTATTATA	313
Cedrela odorata	62	[A/C]	A:A	A	A	ATAACTAATATTATTATA	313
Carapa guianensis	62	[A/C]	A:A	A	A	ATAACTAATATTATTATA	313
Azadirachta indica	63	[T/C]	T:T	T	ATAACTAATATTATTATA	T	332
Entandrophragma cylindricum	63	[T/C]	C:C	C	ATAACTAATATTATTATA	T	332
Khaya senegalensis	63	[T/C]	C:C	C	ATAACTAATATTATTATA	T	332
Cedrela odorata	63	[T/C]	C:C	C	ATAACTAATATTATTATA	T	332
Carapa guianensis	63	[T/C]	C:C	C	ATAACTAATATTATTATA	T	332
Azadirachta indica	64	indel	insertion	insertion	T		334
Entandrophragma cylindricum	64	indel	deletion	deletion	T		334
Khaya senegalensis	64	indel	deletion	deletion	T		334
Cedrela odorata	64	indel	deletion	deletion	T		334
Carapa guianensis	64	indel	deletion	deletion	T		334
Azadirachta indica	65	[T/C]	C:C	C	GG	ACATAACGAATAT	343
Entandrophragma cylindricum	65	[T/C]	T:T	T	GG	ACATAACGAATAT	343
Khaya senegalensis	65	[T/C]	T:T	T	GG	ACATAACGAATAT	343
Cedrela odorata	65	[T/C]	T:T	T	GG	ACATAACGAATAT	343
Carapa guianensis	65	[T/C]	T:T	T	GG	ACATAACGAATAT	343
Azadirachta indica	66	[T/G]	T:T	T	ACATAACGAATAT	A	357
Entandrophragma cylindricum	66	[T/G]	G:G	G	ACATAACGAATAT	A	357
Khaya senegalensis	66	[T/G]	G:G	G	ACATAACGAATAT	A	357
Cedrela odorata	66	[T/G]	G:G	G	ACATAACGAATAT	A	357
Carapa guianensis	66	[T/G]	G:G	G	ACATAACGAATAT	A	357
Azadirachta indica	67	[A/G]	A:A	A	A	C	359
Entandrophragma cylindricum	67	[A/G]	A:A	A	A	C	359
Khaya senegalensis	67	[A/G]	G:G	G	A	C	359
Cedrela odorata	67	[A/G]	G:G	G	A	C	359
Carapa guianensis	67	[A/G]	G:G	G	A	C	359
Azadirachta indica	68	[C/G]	G:G	G	C		361
Entandrophragma cylindricum	68	[C/G]	G:G	G	C		361
Khaya senegalensis	68	[C/G]	C:C	C	C		361
Cedrela odorata	68	[C/G]	C:C	C	C		361
Carapa guianensis	68	[C/G]	C:C	C	C		361
Azadirachta indica	69	[T/C]	T:T	T			362
Entandrophragma cylindricum	69	[T/C]	C:C	C			362
Khaya senegalensis	69	[T/C]	C:C	C			362
Cedrela odorata	69	[T/C]	C:C	C			362
Carapa guianensis	69	[T/C]	C:C	C			362
Azadirachta indica	70	[A/G]	A:A	A		TAAC	363
Entandrophragma cylindricum	70	[A/G]	G:G	G		TAAC	363
Khaya senegalensis	70	[A/G]	G:G	G		TAAC	363
Cedrela odorata	70	[A/G]	G:G	G		TAAC	363
Carapa guianensis	70	[A/G]	G:G	G		TAAC	363
Azadirachta indica	71	[T/C]	T:T	T	TAAC		368
Entandrophragma cylindricum	71	[T/C]	C:C	C	TAAC		368
Khaya senegalensis	71	[T/C]	C:C	C	TAAC		368
Cedrela odorata	71	[T/C]	C:C	C	TAAC		368
Carapa guianensis	71	[T/C]	C:C	C	TAAC		368
Azadirachta indica	72	[A/C]	C:C	C		TAAC	369
Entandrophragma cylindricum	72	[A/C]	A:A	A		TAAC	369
Khaya senegalensis	72	[A/C]	A:A	A		TAAC	369
Cedrela odorata	72	[A/C]	A:A	A		TAAC	369
Carapa guianensis	72	[A/C]	A:A	A		TAAC	369
Azadirachta indica	73	[A/T]	A:A	A	TAAC	AAAATAT	374
Entandrophragma cylindricum	73	[A/T]	A:A	A	TAAC	AAAATAT	374
Khaya senegalensis	73	[A/T]	A:A	A	TAAC	AAAATAT	374
Cedrela odorata	73	[A/T]	T:T	T	TAAC	AAAATAT	374
Carapa guianensis	73	[A/T]	A:A	A	TAAC	AAAATAT	374
Azadirachta indica	74	[T/C]	T:T	T	AAAATAT		382
Entandrophragma cylindricum	74	[T/C]	C:C	C	AAAATAT		382
Khaya senegalensis	74	[T/C]	C:C	C	AAAATAT		382
Cedrela odorata	74	[T/C]	C:C	C	AAAATAT		382
Carapa guianensis	74	[T/C]	C:C	C	AAAATAT		382
Azadirachta indica	75	indel	insertion	insertion		A	383
Entandrophragma cylindricum	75	indel	deletion	deletion		A	383
Khaya senegalensis	75	indel	deletion	deletion		A	383
Cedrela odorata	75	indel	deletion	deletion		A	383
Carapa guianensis	75	indel	deletion	deletion		A	383
Azadirachta indica	76	[T/G]	T:T	T	A	A	385
Entandrophragma cylindricum	76	[T/G]	G:G	G	A	A	385
Khaya senegalensis	76	[T/G]	G:G	G	A	A	385
Cedrela odorata	76	[T/G]	G:G	G	A	A	385
Carapa guianensis	76	[T/G]	G:G	G	A	A	385
Azadirachta indica	77	[C/G]	G:G	G	A		387
Entandrophragma cylindricum	77	[C/G]	C:C	C	A		387
Khaya senegalensis	77	[C/G]	C:C	C	A		387
Cedrela odorata	77	[C/G]	C:C	C	A		387
Carapa guianensis	77	[C/G]	C:C	C	A		387
Azadirachta indica	78	[A/T]	T:T	T		AAA	388
Entandrophragma cylindricum	78	[A/T]	A:A	A		AAA	388
Khaya senegalensis	78	[A/T]	A:A	A		AAA	388
Cedrela odorata	78	[A/T]	A:A	A		AAA	388
Carapa guianensis	78	[A/T]	A:A	A		AAA	388
Azadirachta indica	79	[T/G]	G:G	G	AAA		392
Entandrophragma cylindricum	79	[T/G]	T:T	T	AAA		392
Khaya senegalensis	79	[T/G]	T:T	T	AAA		392
Cedrela odorata	79	[T/G]	T:T	T	AAA		392
Carapa guianensis	79	[T/G]	T:T	T	AAA		392
Azadirachta indica	80	[A/C]	C:C	C		AAA	393
Entandrophragma cylindricum	80	[A/C]	A:A	A		AAA	393
Khaya senegalensis	80	[A/C]	C:C	C		AAA	393
Cedrela odorata	80	[A/C]	C:C	C		AAA	393
Carapa guianensis	80	[A/C]	A:A	A		AAA	393
Azadirachta indica	81	[A/C/G]	A:A	A	AAA		397
Entandrophragma cylindricum	81	[A/C/G]	C:C	C	AAA		397
Khaya senegalensis	81	[A/C/G]	G:G	G	AAA		397
Cedrela odorata	81	[A/C/G]	G:G	G	AAA		397
Carapa guianensis	81	[A/C/G]	G:G	G	AAA		397
Azadirachta indica	82	[A/C]	C:C	C		AAAAG	398
Entandrophragma cylindricum	82	[A/C]	A:A	A		AAAAG	398
Khaya senegalensis	82	[A/C]	C:C	C		AAAAG	398
Cedrela odorata	82	[A/C]	C:C	C		AAAAG	398
Carapa guianensis	82	[A/C]	C:C	C		AAAAG	398
Azadirachta indica	83	[T/C]	C:C	C	AAAAG	ATAAAAA	404
Entandrophragma cylindricum	83	[T/C]	T:T	T	AAAAG	ATAAAAA	404
Khaya senegalensis	83	[T/C]	C:C	C	AAAAG	ATAAAAA	404
Cedrela odorata	83	[T/C]	C:C	C	AAAAG	ATAAAAA	404
Carapa guianensis	83	[T/C]	C:C	C	AAAAG	ATAAAAA	404
Azadirachta indica	84	[T/G]	T:T	T	ATAAAAA	AC	412
Entandrophragma cylindricum	84	[T/G]	G:G	G	ATAAAAA	AC	412
Khaya senegalensis	84	[T/G]	T:T	T	ATAAAAA	AC	412
Cedrela odorata	84	[T/G]	T:T	T	ATAAAAA	AC	412
Carapa guianensis	84	[T/G]	T:T	T	ATAAAAA	AC	412
Azadirachta indica	85	[T/G]	G:G	G	AC	TTT	415
Entandrophragma cylindricum	85	[T/G]	T:T	T	AC	TTT	415
Khaya senegalensis	85	[T/G]	T:T	T	AC	TTT	415
Cedrela odorata	85	[T/G]	T:T	T	AC	TTT	415
Carapa guianensis	85	[T/G]	T:T	T	AC	TTT	415
Azadirachta indica	86	[T/C]	C:C	C	TTT		419
Entandrophragma cylindricum	86	[T/C]	T:T	T	TTT		419
Khaya senegalensis	86	[T/C]	C:C	C	TTT		419
Cedrela odorata	86	[T/C]	C:C	C	TTT		419
Carapa guianensis	86	[T/C]	C:C	C	TTT		419
Azadirachta indica	87	[A/G]	A:A	A			420
Entandrophragma cylindricum	87	[A/G]	G:G	G			420
Khaya senegalensis	87	[A/G]	G:G	G			420
Cedrela odorata	87	[A/G]	G:G	G			420
Carapa guianensis	87	[A/G]	G:G	G			420
Azadirachta indica	88	[T/G]	G:G	G		AAAA	421
Entandrophragma cylindricum	88	[T/G]	T:T	T		AAAA	421
Khaya senegalensis	88	[T/G]	T:T	T		AAAA	421
Cedrela odorata	88	[T/G]	T:T	T		AAAA	421
Carapa guianensis	88	[T/G]	T:T	T		AAAA	421
Azadirachta indica	89	indel	deletion	deletion	AAAA	AAAGGAT	426
Entandrophragma cylindricum	89	indel	insertion	insertion	AAAA	AAAGGAT	426
Khaya senegalensis	89	indel	deletion	deletion	AAAA	AAAGGAT	426
Cedrela odorata	89	indel	deletion	deletion	AAAA	AAAGGAT	426
Carapa guianensis	89	indel	deletion	deletion	AAAA	AAAGGAT	426
Azadirachta indica	90	[A/G]	G:G	G	AAAGGAT		434
Entandrophragma cylindricum	90	[A/G]	A:A	A	AAAGGAT		434
Khaya senegalensis	90	[A/G]	A:A	A	AAAGGAT		434
Cedrela odorata	90	[A/G]	A:A	A	AAAGGAT		434
Carapa guianensis	90	[A/G]	A:A	A	AAAGGAT		434
Azadirachta indica	91	indel	insertion	insertion		AAA	435
Entandrophragma cylindricum	91	indel	insertion	insertion		AAA	435
Khaya senegalensis	91	indel	insertion	insertion		AAA	435
Cedrela odorata	91	indel	deletion	deletion		AAA	435
Carapa guianensis	91	indel	insertion	insertion		AAA	435
Azadirachta indica	92	indel	deletion	deletion	AAA		439
Entandrophragma cylindricum	92	indel	insertion	insertion	AAA		439
Khaya senegalensis	92	indel	deletion	deletion	AAA		439
Cedrela odorata	92	indel	insertion	insertion	AAA		439
Carapa guianensis	92	indel	deletion	deletion	AAA		439
Azadirachta indica	93	[A/T]	T:T	T			440
Entandrophragma cylindricum	93	[A/T]	A:A	A			440
Khaya senegalensis	93	[A/T]	T:T	T			440
Cedrela odorata	93	[A/T]	T:T	T			440
Carapa guianensis	93	[A/T]	T:T	T			440
Azadirachta indica	94	[A/T/C]	A:A	A		AAAAACTACT	441
Entandrophragma cylindricum	94	[A/T/C]	A:A	A		AAAAACTACT	441
Khaya senegalensis	94	[A/T/C]	C:C	C		AAAAACTACT	441
Cedrela odorata	94	[A/T/C]	T:T	T		AAAAACTACT	441
Carapa guianensis	94	[A/T/C]	A:A	A		AAAAACTACT	441
Azadirachta indica	95	[A/C]	C:C	C	AAAAACTACT	AAGAAAAAC	452
Entandrophragma cylindricum	95	[A/C]	A:A	A	AAAAACTACT	AAGAAAAAC	452
Khaya senegalensis	95	[A/C]	A:A	A	AAAAACTACT	AAGAAAAAC	452
Cedrela odorata	95	[A/C]	A:A	A	AAAAACTACT	AAGAAAAAC	452
Carapa guianensis	95	[A/C]	A:A	A	AAAAACTACT	AAGAAAAAC	452
Azadirachta indica	96	indel	insertion	insertion	AAGAAAAAC		462
Entandrophragma cylindricum	96	indel	deletion	deletion	AAGAAAAAC		462
Khaya senegalensis	96	indel	deletion	deletion	AAGAAAAAC		462
Cedrela odorata	96	indel	deletion	deletion	AAGAAAAAC		462
Carapa guianensis	96	indel	deletion	deletion	AAGAAAAAC		462
Azadirachta indica	97	[A/C]	C:C	C	ATA		470
Entandrophragma cylindricum	97	[A/C]	C:C	C	ATA		470
Khaya senegalensis	97	[A/C]	A:A	A	ATA		470
Cedrela odorata	97	[A/C]	C:C	C	ATA		470
Carapa guianensis	97	[A/C]	C:C	C	ATA		470
Azadirachta indica	98	[A/T]	T:T	T		AAATAAC	471
Entandrophragma cylindricum	98	[A/T]	A:A	A		AAATAAC	471
Khaya senegalensis	98	[A/T]	A:A	A		AAATAAC	471
Cedrela odorata	98	[A/T]	A:A	A		AAATAAC	471
Carapa guianensis	98	[A/T]	A:A	A		AAATAAC	471
Azadirachta indica	99	[A/G]	G:G	G	AAATAAC		479
Entandrophragma cylindricum	99	[A/G]	G:G	G	AAATAAC		479
Khaya senegalensis	99	[A/G]	G:G	G	AAATAAC		479
Cedrela odorata	99	[A/G]	A:A	A	AAATAAC		479
Carapa guianensis	99	[A/G]	G:G	G	AAATAAC		479
Azadirachta indica	100	[A/G]	G:G	G		A	480
Entandrophragma cylindricum	100	[A/G]	A:A	A		A	480
Khaya senegalensis	100	[A/G]	G:G	G		A	480
Cedrela odorata	100	[A/G]	G:G	G		A	480
Carapa guianensis	100	[A/G]	G:G	G		A	480
Azadirachta indica	101	[A/G]	G:G	G	A		482
Entandrophragma cylindricum	101	[A/G]	A:A	A	A		482
Khaya senegalensis	101	[A/G]	G:G	G	A		482
Cedrela odorata	101	[A/G]	G:G	G	A		482
Carapa guianensis	101	[A/G]	G:G	G	A		482
Azadirachta indica	102	indel	insertion	insertion			483
Entandrophragma cylindricum	102	indel	insertion	insertion			483
Khaya senegalensis	102	indel	deletion	deletion			483
Cedrela odorata	102	indel	insertion	insertion			483
Carapa guianensis	102	indel	deletion	deletion			483
Azadirachta indica	103	indel	insertion	insertion			484
Entandrophragma cylindricum	103	indel	insertion	insertion			484
Khaya senegalensis	103	indel	insertion	insertion			484
Cedrela odorata	103	indel	deletion	deletion			484
Carapa guianensis	103	indel	insertion	insertion			484
Azadirachta indica	104	[C/G]	G:G	G	AATAC		498
Entandrophragma cylindricum	104	[C/G]	C:C	C	AATAC		498
Khaya senegalensis	104	[C/G]	C:C	C	AATAC		498
Cedrela odorata	104	[C/G]	C:C	C	AATAC		498
Carapa guianensis	104	[C/G]	C:C	C	AATAC		498
Azadirachta indica	105	[A/G]	A:A	A			499
Entandrophragma cylindricum	105	[A/G]	G:G	G			499
Khaya senegalensis	105	[A/G]	G:G	G			499
Cedrela odorata	105	[A/G]	G:G	G			499
Carapa guianensis	105	[A/G]	G:G	G			499
Azadirachta indica	106	[A/C]	C:C	C		C	500
Entandrophragma cylindricum	106	[A/C]	A:A	A		C	500
Khaya senegalensis	106	[A/C]	A:A	A		C	500
Cedrela odorata	106	[A/C]	A:A	A		C	500
Carapa guianensis	106	[A/C]	A:A	A		C	500
Azadirachta indica	107	indel	insertion	insertion	C		502
Entandrophragma cylindricum	107	indel	deletion	deletion	C		502
Khaya senegalensis	107	indel	deletion	deletion	C		502
Cedrela odorata	107	indel	deletion	deletion	C		502
Carapa guianensis	107	indel	deletion	deletion	C		502
Azadirachta indica	108	[A/G]	G:G	G	TCTCTTGCAAGAG	GTCG	519
Entandrophragma cylindricum	108	[A/G]	A:A	A	TCTCTTGCAAGAG	GTCG	519
Khaya senegalensis	108	[A/G]	A:A	A	TCTCTTGCAAGAG	GTCG	519
Cedrela odorata	108	[A/G]	A:A	A	TCTCTTGCAAGAG	GTCG	519
Carapa guianensis	108	[A/G]	A:A	A	TCTCTTGCAAGAG	GTCG	519
Azadirachta indica	109	indel	deletion	deletion	GTCG	TATT	524
Entandrophragma cylindricum	109	indel	insertion	insertion	GTCG	TATT	524
Khaya senegalensis	109	indel	insertion	insertion	GTCG	TATT	524
Cedrela odorata	109	indel	insertion	insertion	GTCG	TATT	524
Carapa guianensis	109	indel	insertion	insertion	GTCG	TATT	524
Azadirachta indica	110	[T/G]	G:G	G	TATT	CTC	529
Entandrophragma cylindricum	110	[T/G]	G:G	G	TATT	CTC	529
Khaya senegalensis	110	[T/G]	G:G	G	TATT	CTC	529
Cedrela odorata	110	[T/G]	T:T	T	TATT	CTC	529
Carapa guianensis	110	[T/G]	G:G	G	TATT	CTC	529
Azadirachta indica	111	indel	insertion	insertion	CTC		533
Entandrophragma cylindricum	111	indel	deletion	deletion	CTC		533
Khaya senegalensis	111	indel	deletion	deletion	CTC		533
Cedrela odorata	111	indel	deletion	deletion	CTC		533
Carapa guianensis	111	indel	deletion	deletion	CTC		533
Azadirachta indica	112	[T/C]	C:C	C		GTTATTTT	535
Entandrophragma cylindricum	112	[T/C]	C:C	C		GTTATTTT	535
Khaya senegalensis	112	[T/C]	C:C	C		GTTATTTT	535
Cedrela odorata	112	[T/C]	T:T	T		GTTATTTT	535
Carapa guianensis	112	[T/C]	C:C	C		GTTATTTT	535
Azadirachta indica	113	[A/C]	C:C	C	GTTATTTT	AAAA	544
Entandrophragma cylindricum	113	[A/C]	C:C	C	GTTATTTT	AAAA	544
Khaya senegalensis	113	[A/C]	A:A	A	GTTATTTT	AAAA	544
Cedrela odorata	113	[A/C]	C:C	C	GTTATTTT	AAAA	544
Carapa guianensis	113	[A/C]	A:A	A	GTTATTTT	AAAA	544
Azadirachta indica	114	[A/C]	C:C	C	AAAA	CT	549
Entandrophragma cylindricum	114	[A/C]	A:A	A	AAAA	CT	549
Khaya senegalensis	114	[A/C]	A:A	A	AAAA	CT	549
Cedrela odorata	114	[A/C]	A:A	A	AAAA	CT	549
Carapa guianensis	114	[A/C]	A:A	A	AAAA	CT	549
Azadirachta indica	115	[A/C]	C:C	C	CT	GTCT	552
Entandrophragma cylindricum	115	[A/C]	A:A	A	CT	GTCT	552
Khaya senegalensis	115	[A/C]	C:C	C	CT	GTCT	552
Cedrela odorata	115	[A/C]	C:C	C	CT	GTCT	552
Carapa guianensis	115	[A/C]	C:C	C	CT	GTCT	552
Azadirachta indica	116	[A/C]	A:A	A	GTCT		557
Entandrophragma cylindricum	116	[A/C]	C:C	C	GTCT		557
Khaya senegalensis	116	[A/C]	C:C	C	GTCT		557
Cedrela odorata	116	[A/C]	C:C	C	GTCT		557
Carapa guianensis	116	[A/C]	C:C	C	GTCT		557
Azadirachta indica	117	[A/C]	C:C	C		ACTAAGACAGAA	558
Entandrophragma cylindricum	117	[A/C]	C:C	C		ACTAAGACAGAA	558
Khaya senegalensis	117	[A/C]	C:C	C		ACTAAGACAGAA	558
Cedrela odorata	117	[A/C]	C:C	C		ACTAAGACAGAA	558
Carapa guianensis	117	[A/C]	A:A	A		ACTAAGACAGAA	558
Azadirachta indica	118	indel	insertion	insertion	ACTAAGACAGAA		571
Entandrophragma cylindricum	118	indel	deletion	deletion	ACTAAGACAGAA		571
Khaya senegalensis	118	indel	deletion	deletion	ACTAAGACAGAA		571
Cedrela odorata	118	indel	deletion	deletion	ACTAAGACAGAA		571
Carapa guianensis	118	indel	deletion	deletion	ACTAAGACAGAA		571
Azadirachta indica	119	[T/C]	T:T	T	TTA	CCATTTGTAG	577
Entandrophragma cylindricum	119	[T/C]	C:C	C	TTA	CCATTTGTAG	577
Khaya senegalensis	119	[T/C]	T:T	T	TTA	CCATTTGTAG	577
Cedrela odorata	119	[T/C]	T:T	T	TTA	CCATTTGTAG	577
Carapa guianensis	119	[T/C]	T:T	T	TTA	CCATTTGTAG	577
Azadirachta indica	120	[A/G]	A:A	A	CCATTTGTAG	TGG	588
Entandrophragma cylindricum	120	[A/G]	A:A	A	CCATTTGTAG	TGG	588
Khaya senegalensis	120	[A/G]	A:A	A	CCATTTGTAG	TGG	588
Cedrela odorata	120	[A/G]	A:A	A	CCATTTGTAG	TGG	588
Carapa guianensis	120	[A/G]	G:G	G	CCATTTGTAG	TGG	588
Azadirachta indica	121	[A/G]	A:A	A	TGG	GCTTCAATAGCAGCTAGGTCTAGAGGGAAGTTATGAGCATTACGTTCATGCATAACTTCCATACCAAGGTTAGCACGGTTAATAATATCAGCCCAGGTATTAATTACACGACCTTGACTATCAACTAC	592
Entandrophragma cylindricum	121	[A/G]	G:G	G	TGG	GCTTCAATAGCAGCTAGGTCTAGAGGGAAGTTATGAGCATTACGTTCATGCATAACTTCCATACCAAGGTTAGCACGGTTAATAATATCAGCCCAGGTATTAATTACACGACCTTGACTATCAACTAC	592
Khaya senegalensis	121	[A/G]	G:G	G	TGG	GCTTCAATAGCAGCTAGGTCTAGAGGGAAGTTATGAGCATTACGTTCATGCATAACTTCCATACCAAGGTTAGCACGGTTAATAATATCAGCCCAGGTATTAATTACACGACCTTGACTATCAACTAC	592
Cedrela odorata	121	[A/G]	G:G	G	TGG	GCTTCAATAGCAGCTAGGTCTAGAGGGAAGTTATGAGCATTACGTTCATGCATAACTTCCATACCAAGGTTAGCACGGTTAATAATATCAGCCCAGGTATTAATTACACGACCTTGACTATCAACTAC	592
Carapa guianensis	121	[A/G]	G:G	G	TGG	GCTTCAATAGCAGCTAGGTCTAGAGGGAAGTTATGAGCATTACGTTCATGCATAACTTCCATACCAAGGTTAGCACGGTTAATAATATCAGCCCAGGTATTAATTACACGACCTTGACTATCAACTAC	592
Azadirachta indica	122	[A/G]	A:A	A	GCTTCAATAGCAGCTAGGTCTAGAGGGAAGTTATGAGCATTACGTTCATGCATAACTTCCATACCAAGGTTAGCACGGTTAATAATATCAGCCCAGGTATTAATTACACGACCTTGACTATCAACTAC	GATTGGTTGAAATTGAAACC	721
Entandrophragma cylindricum	122	[A/G]	G:G	G	GCTTCAATAGCAGCTAGGTCTAGAGGGAAGTTATGAGCATTACGTTCATGCATAACTTCCATACCAAGGTTAGCACGGTTAATAATATCAGCCCAGGTATTAATTACACGACCTTGACTATCAACTAC	GATTGGTTGAAATTGAAACC	721
Khaya senegalensis	122	[A/G]	A:A	A	GCTTCAATAGCAGCTAGGTCTAGAGGGAAGTTATGAGCATTACGTTCATGCATAACTTCCATACCAAGGTTAGCACGGTTAATAATATCAGCCCAGGTATTAATTACACGACCTTGACTATCAACTAC	GATTGGTTGAAATTGAAACC	721
Cedrela odorata	122	[A/G]	G:G	G	GCTTCAATAGCAGCTAGGTCTAGAGGGAAGTTATGAGCATTACGTTCATGCATAACTTCCATACCAAGGTTAGCACGGTTAATAATATCAGCCCAGGTATTAATTACACGACCTTGACTATCAACTAC	GATTGGTTGAAATTGAAACC	721
Carapa guianensis	122	[A/G]	A:A	A	GCTTCAATAGCAGCTAGGTCTAGAGGGAAGTTATGAGCATTACGTTCATGCATAACTTCCATACCAAGGTTAGCACGGTTAATAATATCAGCCCAGGTATTAATTACACGACCTTGACTATCAACTAC	GATTGGTTGAAATTGAAACC	721
Azadirachta indica	123	[A/G]	A:A	A	GATTGGTTGAAATTGAAACC	TTTAGGTTGAAAGCCAT	742
Entandrophragma cylindricum	123	[A/G]	A:A	A	GATTGGTTGAAATTGAAACC	TTTAGGTTGAAAGCCAT	742
Khaya senegalensis	123	[A/G]	G:G	G	GATTGGTTGAAATTGAAACC	TTTAGGTTGAAAGCCAT	742
Cedrela odorata	123	[A/G]	G:G	G	GATTGGTTGAAATTGAAACC	TTTAGGTTGAAAGCCAT	742
Carapa guianensis	123	[A/G]	G:G	G	GATTGGTTGAAATTGAAACC	TTTAGGTTGAAAGCCAT	742
Azadirachta indica	124	[A/T]	T:T	T	TTTAGGTTGAAAGCCAT	GTGCTAATACCTAA	760
Entandrophragma cylindricum	124	[A/T]	A:A	A	TTTAGGTTGAAAGCCAT	GTGCTAATACCTAA	760
Khaya senegalensis	124	[A/T]	A:A	A	TTTAGGTTGAAAGCCAT	GTGCTAATACCTAA	760
Cedrela odorata	124	[A/T]	A:A	A	TTTAGGTTGAAAGCCAT	GTGCTAATACCTAA	760
Carapa guianensis	124	[A/T]	A:A	A	TTTAGGTTGAAAGCCAT	GTGCTAATACCTAA	760
Azadirachta indica	125	[A/T]	T:T	T	GTGCTAATACCTAA	GCAGTGAACCA	775
Entandrophragma cylindricum	125	[A/T]	A:A	A	GTGCTAATACCTAA	GCAGTGAACCA	775
Khaya senegalensis	125	[A/T]	A:A	A	GTGCTAATACCTAA	GCAGTGAACCA	775
Cedrela odorata	125	[A/T]	A:A	A	GTGCTAATACCTAA	GCAGTGAACCA	775
Carapa guianensis	125	[A/T]	A:A	A	GTGCTAATACCTAA	GCAGTGAACCA	775
Azadirachta indica	126	[A/G]	G:G	G	GCAGTGAACCA	AT	787
Entandrophragma cylindricum	126	[A/G]	A:A	A	GCAGTGAACCA	AT	787
Khaya senegalensis	126	[A/G]	G:G	G	GCAGTGAACCA	AT	787
Cedrela odorata	126	[A/G]	G:G	G	GCAGTGAACCA	AT	787
Carapa guianensis	126	[A/G]	G:G	G	GCAGTGAACCA	AT	787
Azadirachta indica	127	[A/C]	C:C	C	AT	CCTACTAC	790
Entandrophragma cylindricum	127	[A/C]	C:C	C	AT	CCTACTAC	790
Khaya senegalensis	127	[A/C]	A:A	A	AT	CCTACTAC	790
Cedrela odorata	127	[A/C]	C:C	C	AT	CCTACTAC	790
Carapa guianensis	127	[A/C]	A:A	A	AT	CCTACTAC	790
Azadirachta indica	128	[A/C]	A:A	A	CCTACTAC	GGCCAAGCAGCTAGGAAGAAATGTAAAGA	799
Entandrophragma cylindricum	128	[A/C]	C:C	C	CCTACTAC	GGCCAAGCAGCTAGGAAGAAATGTAAAGA	799
Khaya senegalensis	128	[A/C]	C:C	C	CCTACTAC	GGCCAAGCAGCTAGGAAGAAATGTAAAGA	799
Cedrela odorata	128	[A/C]	C:C	C	CCTACTAC	GGCCAAGCAGCTAGGAAGAAATGTAAAGA	799
Carapa guianensis	128	[A/C]	C:C	C	CCTACTAC	GGCCAAGCAGCTAGGAAGAAATGTAAAGA	799
Azadirachta indica	129	[A/G]	A:A	A	GGCCAAGCAGCTAGGAAGAAATGTAAAGA	CGAGAATTGTTGAAACT	829
Entandrophragma cylindricum	129	[A/G]	G:G	G	GGCCAAGCAGCTAGGAAGAAATGTAAAGA	CGAGAATTGTTGAAACT	829
Khaya senegalensis	129	[A/G]	G:G	G	GGCCAAGCAGCTAGGAAGAAATGTAAAGA	CGAGAATTGTTGAAACT	829
Cedrela odorata	129	[A/G]	G:G	G	GGCCAAGCAGCTAGGAAGAAATGTAAAGA	CGAGAATTGTTGAAACT	829
Carapa guianensis	129	[A/G]	G:G	G	GGCCAAGCAGCTAGGAAGAAATGTAAAGA	CGAGAATTGTTGAAACT	829
Azadirachta indica	130	[A/T]	A:A	A	CGAGAATTGTTGAAACT	GCATATTGGAAGATCAATCGGCCAAAATAACCGTGAGCAGCTACGATATTATAAGTTTCTTCCTCTTGACC	847
Entandrophragma cylindricum	130	[A/T]	A:A	A	CGAGAATTGTTGAAACT	GCATATTGGAAGATCAATCGGCCAAAATAACCGTGAGCAGCTACGATATTATAAGTTTCTTCCTCTTGACC	847
Khaya senegalensis	130	[A/T]	A:A	A	CGAGAATTGTTGAAACT	GCATATTGGAAGATCAATCGGCCAAAATAACCGTGAGCAGCTACGATATTATAAGTTTCTTCCTCTTGACC	847
Cedrela odorata	130	[A/T]	T:T	T	CGAGAATTGTTGAAACT	GCATATTGGAAGATCAATCGGCCAAAATAACCGTGAGCAGCTACGATATTATAAGTTTCTTCCTCTTGACC	847
Carapa guianensis	130	[A/T]	A:A	A	CGAGAATTGTTGAAACT	GCATATTGGAAGATCAATCGGCCAAAATAACCGTGAGCAGCTACGATATTATAAGTTTCTTCCTCTTGACC	847
Azadirachta indica	131	[A/G]	G:G	G	GCATATTGGAAGATCAATCGGCCAAAATAACCGTGAGCAGCTACGATATTATAAGTTTCTTCCTCTTGACC	AATCTGTAACCTTC	919
Entandrophragma cylindricum	131	[A/G]	A:A	A	GCATATTGGAAGATCAATCGGCCAAAATAACCGTGAGCAGCTACGATATTATAAGTTTCTTCCTCTTGACC	AATCTGTAACCTTC	919
Khaya senegalensis	131	[A/G]	G:G	G	GCATATTGGAAGATCAATCGGCCAAAATAACCGTGAGCAGCTACGATATTATAAGTTTCTTCCTCTTGACC	AATCTGTAACCTTC	919
Cedrela odorata	131	[A/G]	G:G	G	GCATATTGGAAGATCAATCGGCCAAAATAACCGTGAGCAGCTACGATATTATAAGTTTCTTCCTCTTGACC	AATCTGTAACCTTC	919
Carapa guianensis	131	[A/G]	G:G	G	GCATATTGGAAGATCAATCGGCCAAAATAACCGTGAGCAGCTACGATATTATAAGTTTCTTCCTCTTGACC	AATCTGTAACCTTC	919
Azadirachta indica	132	[A/G]	A:A	A	AATCTGTAACCTTC	TTAGC	934
Entandrophragma cylindricum	132	[A/G]	G:G	G	AATCTGTAACCTTC	TTAGC	934
Khaya senegalensis	132	[A/G]	G:G	G	AATCTGTAACCTTC	TTAGC	934
Cedrela odorata	132	[A/G]	G:G	G	AATCTGTAACCTTC	TTAGC	934
Carapa guianensis	132	[A/G]	G:G	G	AATCTGTAACCTTC	TTAGC	934
Azadirachta indica	133	[A/G]	A:A	A	TTAGC	GATTC	940
Entandrophragma cylindricum	133	[A/G]	G:G	G	TTAGC	GATTC	940
Khaya senegalensis	133	[A/G]	A:A	A	TTAGC	GATTC	940
Cedrela odorata	133	[A/G]	A:A	A	TTAGC	GATTC	940
Carapa guianensis	133	[A/G]	A:A	A	TTAGC	GATTC	940
Azadirachta indica	134	[A/G]	G:G	G	GATTC	TTTTCTGT	946
Entandrophragma cylindricum	134	[A/G]	G:G	G	GATTC	TTTTCTGT	946
Khaya senegalensis	134	[A/G]	G:G	G	GATTC	TTTTCTGT	946
Cedrela odorata	134	[A/G]	A:A	A	GATTC	TTTTCTGT	946
Carapa guianensis	134	[A/G]	G:G	G	GATTC	TTTTCTGT	946
Azadirachta indica	135	[A/G]	A:A	A	TTTTCTGT	GTTTCCCTGATCAAACTAGAGGTTACCAAGGAACCATGCATAGCACTGAATAGGGA	955
Entandrophragma cylindricum	135	[A/G]	G:G	G	TTTTCTGT	GTTTCCCTGATCAAACTAGAGGTTACCAAGGAACCATGCATAGCACTGAATAGGGA	955
Khaya senegalensis	135	[A/G]	G:G	G	TTTTCTGT	GTTTCCCTGATCAAACTAGAGGTTACCAAGGAACCATGCATAGCACTGAATAGGGA	955
Cedrela odorata	135	[A/G]	G:G	G	TTTTCTGT	GTTTCCCTGATCAAACTAGAGGTTACCAAGGAACCATGCATAGCACTGAATAGGGA	955
Carapa guianensis	135	[A/G]	G:G	G	TTTTCTGT	GTTTCCCTGATCAAACTAGAGGTTACCAAGGAACCATGCATAGCACTGAATAGGGA	955
Azadirachta indica	136	[A/G]	G:G	G	GTTTCCCTGATCAAACTAGAGGTTACCAAGGAACCATGCATAGCACTGAATAGGGA	CCGCCGAATACACCAGCTACGCCTAACATGTGAAATGGGTGCATAAG	1012
Entandrophragma cylindricum	136	[A/G]	G:G	G	GTTTCCCTGATCAAACTAGAGGTTACCAAGGAACCATGCATAGCACTGAATAGGGA	CCGCCGAATACACCAGCTACGCCTAACATGTGAAATGGGTGCATAAG	1012
Khaya senegalensis	136	[A/G]	A:A	A	GTTTCCCTGATCAAACTAGAGGTTACCAAGGAACCATGCATAGCACTGAATAGGGA	CCGCCGAATACACCAGCTACGCCTAACATGTGAAATGGGTGCATAAG	1012
Cedrela odorata	136	[A/G]	G:G	G	GTTTCCCTGATCAAACTAGAGGTTACCAAGGAACCATGCATAGCACTGAATAGGGA	CCGCCGAATACACCAGCTACGCCTAACATGTGAAATGGGTGCATAAG	1012
Carapa guianensis	136	[A/G]	A:A	A	GTTTCCCTGATCAAACTAGAGGTTACCAAGGAACCATGCATAGCACTGAATAGGGA	CCGCCGAATACACCAGCTACGCCTAACATGTGAAATGGGTGCATAAG	1012
Azadirachta indica	137	[A/G]	A:A	A	CCGCCGAATACACCAGCTACGCCTAACATGTGAAATGGGTGCATAAG	ATGTTGTGCTCAGCCTGGAATACAATCATGAAGTTGAAAGTACCAGAGATTCCTAGAGGCATACCATCAGAAAAACTTCCTTGACCAATTGG	1060
Entandrophragma cylindricum	137	[A/G]	G:G	G	CCGCCGAATACACCAGCTACGCCTAACATGTGAAATGGGTGCATAAG	ATGTTGTGCTCAGCCTGGAATACAATCATGAAGTTGAAAGTACCAGAGATTCCTAGAGGCATACCATCAGAAAAACTTCCTTGACCAATTGG	1060
Khaya senegalensis	137	[A/G]	G:G	G	CCGCCGAATACACCAGCTACGCCTAACATGTGAAATGGGTGCATAAG	ATGTTGTGCTCAGCCTGGAATACAATCATGAAGTTGAAAGTACCAGAGATTCCTAGAGGCATACCATCAGAAAAACTTCCTTGACCAATTGG	1060
Cedrela odorata	137	[A/G]	G:G	G	CCGCCGAATACACCAGCTACGCCTAACATGTGAAATGGGTGCATAAG	ATGTTGTGCTCAGCCTGGAATACAATCATGAAGTTGAAAGTACCAGAGATTCCTAGAGGCATACCATCAGAAAAACTTCCTTGACCAATTGG	1060
Carapa guianensis	137	[A/G]	G:G	G	CCGCCGAATACACCAGCTACGCCTAACATGTGAAATGGGTGCATAAG	ATGTTGTGCTCAGCCTGGAATACAATCATGAAGTTGAAAGTACCAGAGATTCCTAGAGGCATACCATCAGAAAAACTTCCTTGACCAATTGG	1060
Azadirachta indica	138	[A/G]	G:G	G	ATGTTGTGCTCAGCCTGGAATACAATCATGAAGTTGAAAGTACCAGAGATTCCTAGAGGCATACCATCAGAAAAACTTCCTTGACCAATTGG	TAGATCAA	1153
Entandrophragma cylindricum	138	[A/G]	G:G	G	ATGTTGTGCTCAGCCTGGAATACAATCATGAAGTTGAAAGTACCAGAGATTCCTAGAGGCATACCATCAGAAAAACTTCCTTGACCAATTGG	TAGATCAA	1153
Khaya senegalensis	138	[A/G]	A:A	A	ATGTTGTGCTCAGCCTGGAATACAATCATGAAGTTGAAAGTACCAGAGATTCCTAGAGGCATACCATCAGAAAAACTTCCTTGACCAATTGG	TAGATCAA	1153
Cedrela odorata	138	[A/G]	G:G	G	ATGTTGTGCTCAGCCTGGAATACAATCATGAAGTTGAAAGTACCAGAGATTCCTAGAGGCATACCATCAGAAAAACTTCCTTGACCAATTGG	TAGATCAA	1153
Carapa guianensis	138	[A/G]	G:G	G	ATGTTGTGCTCAGCCTGGAATACAATCATGAAGTTGAAAGTACCAGAGATTCCTAGAGGCATACCATCAGAAAAACTTCCTTGACCAATTGG	TAGATCAA	1153
Azadirachta indica	139	[A/G]	G:G	G	TAGATCAA	AAAACTGC	1162
Entandrophragma cylindricum	139	[A/G]	A:A	A	TAGATCAA	AAAACTGC	1162
Khaya senegalensis	139	[A/G]	G:G	G	TAGATCAA	AAAACTGC	1162
Cedrela odorata	139	[A/G]	G:G	G	TAGATCAA	AAAACTGC	1162
Carapa guianensis	139	[A/G]	G:G	G	TAGATCAA	AAAACTGC	1162
Azadirachta indica	140	[A/T]	A:A	A	AAAACTGC	GTAGCTGCTGCAACAGGAGCTGAATATGCAACAGCAATCCAAGG	1171
Entandrophragma cylindricum	140	[A/T]	T:T	T	AAAACTGC	GTAGCTGCTGCAACAGGAGCTGAATATGCAACAGCAATCCAAGG	1171
Khaya senegalensis	140	[A/T]	A:A	A	AAAACTGC	GTAGCTGCTGCAACAGGAGCTGAATATGCAACAGCAATCCAAGG	1171
Cedrela odorata	140	[A/T]	A:A	A	AAAACTGC	GTAGCTGCTGCAACAGGAGCTGAATATGCAACAGCAATCCAAGG	1171
Carapa guianensis	140	[A/T]	A:A	A	AAAACTGC	GTAGCTGCTGCAACAGGAGCTGAATATGCAACAGCAATCCAAGG	1171
Azadirachta indica	141	[A/G]	A:A	A	GTAGCTGCTGCAACAGGAGCTGAATATGCAACAGCAATCCAAGG	CGCATACC	1216
Entandrophragma cylindricum	141	[A/G]	G:G	G	GTAGCTGCTGCAACAGGAGCTGAATATGCAACAGCAATCCAAGG	CGCATACC	1216
Khaya senegalensis	141	[A/G]	G:G	G	GTAGCTGCTGCAACAGGAGCTGAATATGCAACAGCAATCCAAGG	CGCATACC	1216
Cedrela odorata	141	[A/G]	G:G	G	GTAGCTGCTGCAACAGGAGCTGAATATGCAACAGCAATCCAAGG	CGCATACC	1216
Carapa guianensis	141	[A/G]	G:G	G	GTAGCTGCTGCAACAGGAGCTGAATATGCAACAGCAATCCAAGG	CGCATACC	1216
Azadirachta indica	142	[A/C]	C:C	C	CGCATACC	AGACGGAAACTAAGTTCCCACTCACGACCCATGTAACAAGCTACACCAAGTAA	1225
Entandrophragma cylindricum	142	[A/C]	C:C	C	CGCATACC	AGACGGAAACTAAGTTCCCACTCACGACCCATGTAACAAGCTACACCAAGTAA	1225
Khaya senegalensis	142	[A/C]	C:C	C	CGCATACC	AGACGGAAACTAAGTTCCCACTCACGACCCATGTAACAAGCTACACCAAGTAA	1225
Cedrela odorata	142	[A/C]	A:A	A	CGCATACC	AGACGGAAACTAAGTTCCCACTCACGACCCATGTAACAAGCTACACCAAGTAA	1225
Carapa guianensis	142	[A/C]	C:C	C	CGCATACC	AGACGGAAACTAAGTTCCCACTCACGACCCATGTAACAAGCTACACCAAGTAA	1225
Azadirachta indica	143	[A/G]	A:A	A	AGACGGAAACTAAGTTCCCACTCACGACCCATGTAACAAGCTACACCAAGTAA	AAGTGTAGAACAATTA	1279
Entandrophragma cylindricum	143	[A/G]	G:G	G	AGACGGAAACTAAGTTCCCACTCACGACCCATGTAACAAGCTACACCAAGTAA	AAGTGTAGAACAATTA	1279
Khaya senegalensis	143	[A/G]	G:G	G	AGACGGAAACTAAGTTCCCACTCACGACCCATGTAACAAGCTACACCAAGTAA	AAGTGTAGAACAATTA	1279
Cedrela odorata	143	[A/G]	G:G	G	AGACGGAAACTAAGTTCCCACTCACGACCCATGTAACAAGCTACACCAAGTAA	AAGTGTAGAACAATTA	1279
Carapa guianensis	143	[A/G]	G:G	G	AGACGGAAACTAAGTTCCCACTCACGACCCATGTAACAAGCTACACCAAGTAA	AAGTGTAGAACAATTA	1279
Azadirachta indica	144	[A/G]	G:G	G	AAGTGTAGAACAATTA	CTCATAAGGACC	1296
Entandrophragma cylindricum	144	[A/G]	A:A	A	AAGTGTAGAACAATTA	CTCATAAGGACC	1296
Khaya senegalensis	144	[A/G]	A:A	A	AAGTGTAGAACAATTA	CTCATAAGGACC	1296
Cedrela odorata	144	[A/G]	A:A	A	AAGTGTAGAACAATTA	CTCATAAGGACC	1296
Carapa guianensis	144	[A/G]	A:A	A	AAGTGTAGAACAATTA	CTCATAAGGACC	1296
Azadirachta indica	145	[A/G]	G:G	G	CTCATAAGGACC	CCATT	1309
Entandrophragma cylindricum	145	[A/G]	G:G	G	CTCATAAGGACC	CCATT	1309
Khaya senegalensis	145	[A/G]	G:G	G	CTCATAAGGACC	CCATT	1309
Cedrela odorata	145	[A/G]	A:A	A	CTCATAAGGACC	CCATT	1309
Carapa guianensis	145	[A/G]	A:A	A	CTCATAAGGACC	CCATT	1309
Azadirachta indica	146	[A/G]	G:G	G	CCATT	TATAACCATTCATCAAC	1315
Entandrophragma cylindricum	146	[A/G]	G:G	G	CCATT	TATAACCATTCATCAAC	1315
Khaya senegalensis	146	[A/G]	G:G	G	CCATT	TATAACCATTCATCAAC	1315
Cedrela odorata	146	[A/G]	A:A	A	CCATT	TATAACCATTCATCAAC	1315
Carapa guianensis	146	[A/G]	G:G	G	CCATT	TATAACCATTCATCAAC	1315
Azadirachta indica	147	[A/G]	G:G	G	TATAACCATTCATCAAC	GA	1333
Entandrophragma cylindricum	147	[A/G]	A:A	A	TATAACCATTCATCAAC	GA	1333
Khaya senegalensis	147	[A/G]	G:G	G	TATAACCATTCATCAAC	GA	1333
Cedrela odorata	147	[A/G]	G:G	G	TATAACCATTCATCAAC	GA	1333
Carapa guianensis	147	[A/G]	G:G	G	TATAACCATTCATCAAC	GA	1333
Azadirachta indica	148	[T/C]	T:T	T	GA	GC	1336
Entandrophragma cylindricum	148	[T/C]	T:T	T	GA	GC	1336
Khaya senegalensis	148	[T/C]	T:T	T	GA	GC	1336
Cedrela odorata	148	[T/C]	T:T	T	GA	GC	1336
Carapa guianensis	148	[T/C]	C:C	C	GA	GC	1336
Azadirachta indica	149	[T/C]	C:C	C	GC	GCTTCCCATATCGGGTAAAAGTGCAAACCTATAGCTGCAGAAGTAGGAATAATGGCACCAGAAATAATATTGTTTCCATAAAGTAGAGATCCAGAAAC	1339
Entandrophragma cylindricum	149	[T/C]	C:C	C	GC	GCTTCCCATATCGGGTAAAAGTGCAAACCTATAGCTGCAGAAGTAGGAATAATGGCACCAGAAATAATATTGTTTCCATAAAGTAGAGATCCAGAAAC	1339
Khaya senegalensis	149	[T/C]	C:C	C	GC	GCTTCCCATATCGGGTAAAAGTGCAAACCTATAGCTGCAGAAGTAGGAATAATGGCACCAGAAATAATATTGTTTCCATAAAGTAGAGATCCAGAAAC	1339
Cedrela odorata	149	[T/C]	C:C	C	GC	GCTTCCCATATCGGGTAAAAGTGCAAACCTATAGCTGCAGAAGTAGGAATAATGGCACCAGAAATAATATTGTTTCCATAAAGTAGAGATCCAGAAAC	1339
Carapa guianensis	149	[T/C]	T:T	T	GC	GCTTCCCATATCGGGTAAAAGTGCAAACCTATAGCTGCAGAAGTAGGAATAATGGCACCAGAAATAATATTGTTTCCATAAAGTAGAGATCCAGAAAC	1339
Azadirachta indica	150	[A/C]	A:A	A	GCTTCCCATATCGGGTAAAAGTGCAAACCTATAGCTGCAGAAGTAGGAATAATGGCACCAGAAATAATATTGTTTCCATAAAGTAGAGATCCAGAAAC	GGTTCACGAATACCATCAATATCTACTGGAGG	1438
Entandrophragma cylindricum	150	[A/C]	A:A	A	GCTTCCCATATCGGGTAAAAGTGCAAACCTATAGCTGCAGAAGTAGGAATAATGGCACCAGAAATAATATTGTTTCCATAAAGTAGAGATCCAGAAAC	GGTTCACGAATACCATCAATATCTACTGGAGG	1438
Khaya senegalensis	150	[A/C]	C:C	C	GCTTCCCATATCGGGTAAAAGTGCAAACCTATAGCTGCAGAAGTAGGAATAATGGCACCAGAAATAATATTGTTTCCATAAAGTAGAGATCCAGAAAC	GGTTCACGAATACCATCAATATCTACTGGAGG	1438
Cedrela odorata	150	[A/C]	A:A	A	GCTTCCCATATCGGGTAAAAGTGCAAACCTATAGCTGCAGAAGTAGGAATAATGGCACCAGAAATAATATTGTTTCCATAAAGTAGAGATCCAGAAAC	GGTTCACGAATACCATCAATATCTACTGGAGG	1438
Carapa guianensis	150	[A/C]	C:C	C	GCTTCCCATATCGGGTAAAAGTGCAAACCTATAGCTGCAGAAGTAGGAATAATGGCACCAGAAATAATATTGTTTCCATAAAGTAGAGATCCAGAAAC	GGTTCACGAATACCATCAATATCTACTGGAGG	1438
Azadirachta indica	151	[A/G]	A:A	A	GGTTCACGAATACCATCAATATCTACTGGAGG	GCAGCAATGAAGGCGATAATAAATACAGAAGTTGCGGTCAATAAAGTAGG	1471
Entandrophragma cylindricum	151	[A/G]	G:G	G	GGTTCACGAATACCATCAATATCTACTGGAGG	GCAGCAATGAAGGCGATAATAAATACAGAAGTTGCGGTCAATAAAGTAGG	1471
Khaya senegalensis	151	[A/G]	G:G	G	GGTTCACGAATACCATCAATATCTACTGGAGG	GCAGCAATGAAGGCGATAATAAATACAGAAGTTGCGGTCAATAAAGTAGG	1471
Cedrela odorata	151	[A/G]	G:G	G	GGTTCACGAATACCATCAATATCTACTGGAGG	GCAGCAATGAAGGCGATAATAAATACAGAAGTTGCGGTCAATAAAGTAGG	1471
Carapa guianensis	151	[A/G]	G:G	G	GGTTCACGAATACCATCAATATCTACTGGAGG	GCAGCAATGAAGGCGATAATAAATACAGAAGTTGCGGTCAATAAAGTAGG	1471
Azadirachta indica	152	[A/G]	A:A	A	GCAGCAATGAAGGCGATAATAAATACAGAAGTTGCGGTCAATAAAGTAGG	ATCATCAAAACACCAAACCATCCAATGTAAAGACGGTTTTC	1522
Entandrophragma cylindricum	152	[A/G]	G:G	G	GCAGCAATGAAGGCGATAATAAATACAGAAGTTGCGGTCAATAAAGTAGG	ATCATCAAAACACCAAACCATCCAATGTAAAGACGGTTTTC	1522
Khaya senegalensis	152	[A/G]	A:A	A	GCAGCAATGAAGGCGATAATAAATACAGAAGTTGCGGTCAATAAAGTAGG	ATCATCAAAACACCAAACCATCCAATGTAAAGACGGTTTTC	1522
Cedrela odorata	152	[A/G]	G:G	G	GCAGCAATGAAGGCGATAATAAATACAGAAGTTGCGGTCAATAAAGTAGG	ATCATCAAAACACCAAACCATCCAATGTAAAGACGGTTTTC	1522
Carapa guianensis	152	[A/G]	G:G	G	GCAGCAATGAAGGCGATAATAAATACAGAAGTTGCGGTCAATAAAGTAGG	ATCATCAAAACACCAAACCATCCAATGTAAAGACGGTTTTC	1522
Azadirachta indica	153	[A/G]	A:A	A	ATCATCAAAACACCAAACCATCCAATGTAAAGACGGTTTTC	GTGCTGGTTATCCAGTTACAGAA	1564
Entandrophragma cylindricum	153	[A/G]	G:G	G	ATCATCAAAACACCAAACCATCCAATGTAAAGACGGTTTTC	GTGCTGGTTATCCAGTTACAGAA	1564
Khaya senegalensis	153	[A/G]	G:G	G	ATCATCAAAACACCAAACCATCCAATGTAAAGACGGTTTTC	GTGCTGGTTATCCAGTTACAGAA	1564
Cedrela odorata	153	[A/G]	G:G	G	ATCATCAAAACACCAAACCATCCAATGTAAAGACGGTTTTC	GTGCTGGTTATCCAGTTACAGAA	1564
Carapa guianensis	153	[A/G]	G:G	G	ATCATCAAAACACCAAACCATCCAATGTAAAGACGGTTTTC	GTGCTGGTTATCCAGTTACAGAA	1564
Azadirachta indica	154	[A/G]	A:A	A	GTGCTGGTTATCCAGTTACAGAA	CGACCCCATAGGCG	1588
Entandrophragma cylindricum	154	[A/G]	G:G	G	GTGCTGGTTATCCAGTTACAGAA	CGACCCCATAGGCG	1588
Khaya senegalensis	154	[A/G]	G:G	G	GTGCTGGTTATCCAGTTACAGAA	CGACCCCATAGGCG	1588
Cedrela odorata	154	[A/G]	G:G	G	GTGCTGGTTATCCAGTTACAGAA	CGACCCCATAGGCG	1588
Carapa guianensis	154	[A/G]	G:G	G	GTGCTGGTTATCCAGTTACAGAA	CGACCCCATAGGCG	1588
Azadirachta indica	155	[T/C]	T:T	T	CGACCCCATAGGCG	TCGCTTTCGCGTCTCTCTAAAATTGCAGTCATGG	1603
Entandrophragma cylindricum	155	[T/C]	C:C	C	CGACCCCATAGGCG	TCGCTTTCGCGTCTCTCTAAAATTGCAGTCATGG	1603
Khaya senegalensis	155	[T/C]	C:C	C	CGACCCCATAGGCG	TCGCTTTCGCGTCTCTCTAAAATTGCAGTCATGG	1603
Cedrela odorata	155	[T/C]	C:C	C	CGACCCCATAGGCG	TCGCTTTCGCGTCTCTCTAAAATTGCAGTCATGG	1603
Carapa guianensis	155	[T/C]	C:C	C	CGACCCCATAGGCG	TCGCTTTCGCGTCTCTCTAAAATTGCAGTCATGG	1603
Azadirachta indica	156	[A/T]	A:A	A	TCGCTTTCGCGTCTCTCTAAAATTGCAGTCATGG	AAAATCTTGGTTTATTTAAT	1638
Entandrophragma cylindricum	156	[A/T]	T:T	T	TCGCTTTCGCGTCTCTCTAAAATTGCAGTCATGG	AAAATCTTGGTTTATTTAAT	1638
Khaya senegalensis	156	[A/T]	T:T	T	TCGCTTTCGCGTCTCTCTAAAATTGCAGTCATGG	AAAATCTTGGTTTATTTAAT	1638
Cedrela odorata	156	[A/T]	T:T	T	TCGCTTTCGCGTCTCTCTAAAATTGCAGTCATGG	AAAATCTTGGTTTATTTAAT	1638
Carapa guianensis	156	[A/T]	T:T	T	TCGCTTTCGCGTCTCTCTAAAATTGCAGTCATGG	AAAATCTTGGTTTATTTAAT	1638
Azadirachta indica	157	[T/C]	C:C	C	AAAATCTTGGTTTATTTAAT	ATCAGGGACTCCCAAGCACACAAATTCTCTAGAAATAGATAATTGA	1659
Entandrophragma cylindricum	157	[T/C]	T:T	T	AAAATCTTGGTTTATTTAAT	ATCAGGGACTCCCAAGCACACAAATTCTCTAGAAATAGATAATTGA	1659
Khaya senegalensis	157	[T/C]	T:T	T	AAAATCTTGGTTTATTTAAT	ATCAGGGACTCCCAAGCACACAAATTCTCTAGAAATAGATAATTGA	1659
Cedrela odorata	157	[T/C]	T:T	T	AAAATCTTGGTTTATTTAAT	ATCAGGGACTCCCAAGCACACAAATTCTCTAGAAATAGATAATTGA	1659
Carapa guianensis	157	[T/C]	T:T	T	AAAATCTTGGTTTATTTAAT	ATCAGGGACTCCCAAGCACACAAATTCTCTAGAAATAGATAATTGA	1659
Azadirachta indica	158	[A/G]	A:A	A	ATCAGGGACTCCCAAGCACACAAATTCTCTAGAAATAGATAATTGA	GGCTTGTTATTCAACAGTATAACATGACTTATAT	1706
Entandrophragma cylindricum	158	[A/G]	G:G	G	ATCAGGGACTCCCAAGCACACAAATTCTCTAGAAATAGATAATTGA	GGCTTGTTATTCAACAGTATAACATGACTTATAT	1706
Khaya senegalensis	158	[A/G]	G:G	G	ATCAGGGACTCCCAAGCACACAAATTCTCTAGAAATAGATAATTGA	GGCTTGTTATTCAACAGTATAACATGACTTATAT	1706
Cedrela odorata	158	[A/G]	G:G	G	ATCAGGGACTCCCAAGCACACAAATTCTCTAGAAATAGATAATTGA	GGCTTGTTATTCAACAGTATAACATGACTTATAT	1706
Carapa guianensis	158	[A/G]	G:G	G	ATCAGGGACTCCCAAGCACACAAATTCTCTAGAAATAGATAATTGA	GGCTTGTTATTCAACAGTATAACATGACTTATAT	1706
Azadirachta indica	159	[C/G]	G:G	G	GGCTTGTTATTCAACAGTATAACATGACTTATAT	T	1741
Entandrophragma cylindricum	159	[C/G]	C:C	C	GGCTTGTTATTCAACAGTATAACATGACTTATAT	T	1741
Khaya senegalensis	159	[C/G]	C:C	C	GGCTTGTTATTCAACAGTATAACATGACTTATAT	T	1741
Cedrela odorata	159	[C/G]	C:C	C	GGCTTGTTATTCAACAGTATAACATGACTTATAT	T	1741
Carapa guianensis	159	[C/G]	C:C	C	GGCTTGTTATTCAACAGTATAACATGACTTATAT	T	1741
Azadirachta indica	160	[T/C]	T:T	T	T	CGTGTCAACCAATA	1743
Entandrophragma cylindricum	160	[T/C]	C:C	C	T	CGTGTCAACCAATA	1743
Khaya senegalensis	160	[T/C]	C:C	C	T	CGTGTCAACCAATA	1743
Cedrela odorata	160	[T/C]	C:C	C	T	CGTGTCAACCAATA	1743
Carapa guianensis	160	[T/C]	C:C	C	T	CGTGTCAACCAATA	1743
Azadirachta indica	161	[A/G]	G:G	G	CGTGTCAACCAATA	CAACATCC	1758
Entandrophragma cylindricum	161	[A/G]	G:G	G	CGTGTCAACCAATA	CAACATCC	1758
Khaya senegalensis	161	[A/G]	A:A	A	CGTGTCAACCAATA	CAACATCC	1758
Cedrela odorata	161	[A/G]	G:G	G	CGTGTCAACCAATA	CAACATCC	1758
Carapa guianensis	161	[A/G]	G:G	G	CGTGTCAACCAATA	CAACATCC	1758
Azadirachta indica	162	[A/C]	C:C	C	CAACATCC	TA	1767
Entandrophragma cylindricum	162	[A/C]	A:A	A	CAACATCC	TA	1767
Khaya senegalensis	162	[A/C]	A:A	A	CAACATCC	TA	1767
Cedrela odorata	162	[A/C]	A:A	A	CAACATCC	TA	1767
Carapa guianensis	162	[A/C]	A:A	A	CAACATCC	TA	1767
Azadirachta indica	163	[A/G]	G:G	G	TA	A	1770
Entandrophragma cylindricum	163	[A/G]	A:A	A	TA	A	1770
Khaya senegalensis	163	[A/G]	G:G	G	TA	A	1770
Cedrela odorata	163	[A/G]	G:G	G	TA	A	1770
Carapa guianensis	163	[A/G]	G:G	G	TA	A	1770
Azadirachta indica	164	[T/G]	G:G	G	A	AAATATC	1772
Entandrophragma cylindricum	164	[T/G]	T:T	T	A	AAATATC	1772
Khaya senegalensis	164	[T/G]	T:T	T	A	AAATATC	1772
Cedrela odorata	164	[T/G]	T:T	T	A	AAATATC	1772
Carapa guianensis	164	[T/G]	T:T	T	A	AAATATC	1772
Azadirachta indica	165	[T/C]	C:C	C	AAATATC	ATGATCTTATCTAT	1780
Entandrophragma cylindricum	165	[T/C]	T:T	T	AAATATC	ATGATCTTATCTAT	1780
Khaya senegalensis	165	[T/C]	T:T	T	AAATATC	ATGATCTTATCTAT	1780
Cedrela odorata	165	[T/C]	T:T	T	AAATATC	ATGATCTTATCTAT	1780
Carapa guianensis	165	[T/C]	T:T	T	AAATATC	ATGATCTTATCTAT	1780
Azadirachta indica	166	[A/C]	C:C	C	ATGATCTTATCTAT	TAGATTCA	1795
Entandrophragma cylindricum	166	[A/C]	A:A	A	ATGATCTTATCTAT	TAGATTCA	1795
Khaya senegalensis	166	[A/C]	A:A	A	ATGATCTTATCTAT	TAGATTCA	1795
Cedrela odorata	166	[A/C]	C:C	C	ATGATCTTATCTAT	TAGATTCA	1795
Carapa guianensis	166	[A/C]	A:A	A	ATGATCTTATCTAT	TAGATTCA	1795
Azadirachta indica	167	[A/G]	A:A	A	TAGATTCA	ATTCAGAAGAAATT	1804
Entandrophragma cylindricum	167	[A/G]	G:G	G	TAGATTCA	ATTCAGAAGAAATT	1804
Khaya senegalensis	167	[A/G]	G:G	G	TAGATTCA	ATTCAGAAGAAATT	1804
Cedrela odorata	167	[A/G]	G:G	G	TAGATTCA	ATTCAGAAGAAATT	1804
Carapa guianensis	167	[A/G]	G:G	G	TAGATTCA	ATTCAGAAGAAATT	1804
Azadirachta indica	168	[T/G]	T:T	T	ATTCAGAAGAAATT	G	1819
Entandrophragma cylindricum	168	[T/G]	G:G	G	ATTCAGAAGAAATT	G	1819
Khaya senegalensis	168	[T/G]	G:G	G	ATTCAGAAGAAATT	G	1819
Cedrela odorata	168	[T/G]	G:G	G	ATTCAGAAGAAATT	G	1819
Carapa guianensis	168	[T/G]	G:G	G	ATTCAGAAGAAATT	G	1819
Azadirachta indica	169	[T/G]	T:T	T	G	TTTTTT	1821
Entandrophragma cylindricum	169	[T/G]	T:T	T	G	TTTTTT	1821
Khaya senegalensis	169	[T/G]	T:T	T	G	TTTTTT	1821
Cedrela odorata	169	[T/G]	G:G	G	G	TTTTTT	1821
Carapa guianensis	169	[T/G]	T:T	T	G	TTTTTT	1821
Azadirachta indica	170	indel	insertion	insertion	TTTTTT		1828
Entandrophragma cylindricum	170	indel	deletion	deletion	TTTTTT		1828
Khaya senegalensis	170	indel	deletion	deletion	TTTTTT		1828
Cedrela odorata	170	indel	deletion	deletion	TTTTTT		1828
Carapa guianensis	170	indel	deletion	deletion	TTTTTT		1828
Azadirachta indica	171	indel	deletion	deletion	GAATGAATGAAGTA		1845
Entandrophragma cylindricum	171	indel	deletion	deletion	GAATGAATGAAGTA		1845
Khaya senegalensis	171	indel	insertion	insertion	GAATGAATGAAGTA		1845
Cedrela odorata	171	indel	deletion	deletion	GAATGAATGAAGTA		1845
Carapa guianensis	171	indel	insertion	insertion	GAATGAATGAAGTA		1845
Azadirachta indica	172	[A/C]	C:C	C	AGTAAGAAAA	T	1862
Entandrophragma cylindricum	172	[A/C]	A:A	A	AGTAAGAAAA	T	1862
Khaya senegalensis	172	[A/C]	A:A	A	AGTAAGAAAA	T	1862
Cedrela odorata	172	[A/C]	A:A	A	AGTAAGAAAA	T	1862
Carapa guianensis	172	[A/C]	A:A	A	AGTAAGAAAA	T	1862
Azadirachta indica	173	[A/G]	A:A	A	T	GAATACC	1864
Entandrophragma cylindricum	173	[A/G]	G:G	G	T	GAATACC	1864
Khaya senegalensis	173	[A/G]	G:G	G	T	GAATACC	1864
Cedrela odorata	173	[A/G]	G:G	G	T	GAATACC	1864
Carapa guianensis	173	[A/G]	G:G	G	T	GAATACC	1864
Azadirachta indica	174	[A/G]	A:A	A	GAATACC	ATTTA	1872
Entandrophragma cylindricum	174	[A/G]	G:G	G	GAATACC	ATTTA	1872
Khaya senegalensis	174	[A/G]	G:G	G	GAATACC	ATTTA	1872
Cedrela odorata	174	[A/G]	G:G	G	GAATACC	ATTTA	1872
Carapa guianensis	174	[A/G]	G:G	G	GAATACC	ATTTA	1872
Azadirachta indica	175	[T/G]	G:G	G	ATTTA	ATAGATATATGATTT	1878
Entandrophragma cylindricum	175	[T/G]	T:T	T	ATTTA	ATAGATATATGATTT	1878
Khaya senegalensis	175	[T/G]	T:T	T	ATTTA	ATAGATATATGATTT	1878
Cedrela odorata	175	[T/G]	T:T	T	ATTTA	ATAGATATATGATTT	1878
Carapa guianensis	175	[T/G]	T:T	T	ATTTA	ATAGATATATGATTT	1878
Azadirachta indica	176	[T/C]	T:T	T	ATAGATATATGATTT		1894
Entandrophragma cylindricum	176	[T/C]	C:C	C	ATAGATATATGATTT		1894
Khaya senegalensis	176	[T/C]	C:C	C	ATAGATATATGATTT		1894
Cedrela odorata	176	[T/C]	C:C	C	ATAGATATATGATTT		1894
Carapa guianensis	176	[T/C]	C:C	C	ATAGATATATGATTT		1894
Azadirachta indica	177	[A/G]	G:G	G		ATATGATAATCATAATGGGTTGCCCGGGACTCGAACCCGGAACTAGTCGGATGGAGTAGAAAATTTC	1895
Entandrophragma cylindricum	177	[A/G]	G:G	G		ATATGATAATCATAATGGGTTGCCCGGGACTCGAACCCGGAACTAGTCGGATGGAGTAGAAAATTTC	1895
Khaya senegalensis	177	[A/G]	A:A	A		ATATGATAATCATAATGGGTTGCCCGGGACTCGAACCCGGAACTAGTCGGATGGAGTAGAAAATTTC	1895
Cedrela odorata	177	[A/G]	G:G	G		ATATGATAATCATAATGGGTTGCCCGGGACTCGAACCCGGAACTAGTCGGATGGAGTAGAAAATTTC	1895
Carapa guianensis	177	[A/G]	A:A	A		ATATGATAATCATAATGGGTTGCCCGGGACTCGAACCCGGAACTAGTCGGATGGAGTAGAAAATTTC	1895
Azadirachta indica	178	[T/C]	C:C	C	ATATGATAATCATAATGGGTTGCCCGGGACTCGAACCCGGAACTAGTCGGATGGAGTAGAAAATTTC	TTGTTAA	1963
Entandrophragma cylindricum	178	[T/C]	T:T	T	ATATGATAATCATAATGGGTTGCCCGGGACTCGAACCCGGAACTAGTCGGATGGAGTAGAAAATTTC	TTGTTAA	1963
Khaya senegalensis	178	[T/C]	C:C	C	ATATGATAATCATAATGGGTTGCCCGGGACTCGAACCCGGAACTAGTCGGATGGAGTAGAAAATTTC	TTGTTAA	1963
Cedrela odorata	178	[T/C]	C:C	C	ATATGATAATCATAATGGGTTGCCCGGGACTCGAACCCGGAACTAGTCGGATGGAGTAGAAAATTTC	TTGTTAA	1963
Carapa guianensis	178	[T/C]	C:C	C	ATATGATAATCATAATGGGTTGCCCGGGACTCGAACCCGGAACTAGTCGGATGGAGTAGAAAATTTC	TTGTTAA	1963
Azadirachta indica	179	[A/C]	A:A	A	TTGTTAA	TTGAAA	1971
Entandrophragma cylindricum	179	[A/C]	A:A	A	TTGTTAA	TTGAAA	1971
Khaya senegalensis	179	[A/C]	C:C	C	TTGTTAA	TTGAAA	1971
Cedrela odorata	179	[A/C]	A:A	A	TTGTTAA	TTGAAA	1971
Carapa guianensis	179	[A/C]	A:A	A	TTGTTAA	TTGAAA	1971
Azadirachta indica	180	[T/C]	C:C	C	TTGAAA	AG	1978
Entandrophragma cylindricum	180	[T/C]	T:T	T	TTGAAA	AG	1978
Khaya senegalensis	180	[T/C]	T:T	T	TTGAAA	AG	1978
Cedrela odorata	180	[T/C]	T:T	T	TTGAAA	AG	1978
Carapa guianensis	180	[T/C]	T:T	T	TTGAAA	AG	1978
Azadirachta indica	181	[A/G]	G:G	G	AG	TAAAAAA	1981
Entandrophragma cylindricum	181	[A/G]	G:G	G	AG	TAAAAAA	1981
Khaya senegalensis	181	[A/G]	G:G	G	AG	TAAAAAA	1981
Cedrela odorata	181	[A/G]	A:A	A	AG	TAAAAAA	1981
Carapa guianensis	181	[A/G]	G:G	G	AG	TAAAAAA	1981
Azadirachta indica	182	indel	deletion	deletion	TAAAAAA	TCCCTCCCCAAGCCGTGCCTGCATTTTTCATTGCACACAGCTTTCC	1989
Entandrophragma cylindricum	182	indel	insertion	insertion	TAAAAAA	TCCCTCCCCAAGCCGTGCCTGCATTTTTCATTGCACACAGCTTTCC	1989
Khaya senegalensis	182	indel	insertion	insertion	TAAAAAA	TCCCTCCCCAAGCCGTGCCTGCATTTTTCATTGCACACAGCTTTCC	1989
Cedrela odorata	182	indel	insertion	insertion	TAAAAAA	TCCCTCCCCAAGCCGTGCCTGCATTTTTCATTGCACACAGCTTTCC	1989
Carapa guianensis	182	indel	insertion	insertion	TAAAAAA	TCCCTCCCCAAGCCGTGCCTGCATTTTTCATTGCACACAGCTTTCC	1989
Azadirachta indica	183	[T/C]	C:C	C	TCCCTCCCCAAGCCGTGCCTGCATTTTTCATTGCACACAGCTTTCC	TATGTATAACATCTAAAAC	2036
Entandrophragma cylindricum	183	[T/C]	C:C	C	TCCCTCCCCAAGCCGTGCCTGCATTTTTCATTGCACACAGCTTTCC	TATGTATAACATCTAAAAC	2036
Khaya senegalensis	183	[T/C]	T:T	T	TCCCTCCCCAAGCCGTGCCTGCATTTTTCATTGCACACAGCTTTCC	TATGTATAACATCTAAAAC	2036
Cedrela odorata	183	[T/C]	C:C	C	TCCCTCCCCAAGCCGTGCCTGCATTTTTCATTGCACACAGCTTTCC	TATGTATAACATCTAAAAC	2036
Carapa guianensis	183	[T/C]	T:T	T	TCCCTCCCCAAGCCGTGCCTGCATTTTTCATTGCACACAGCTTTCC	TATGTATAACATCTAAAAC	2036
Azadirachta indica	184	[T/C]	C:C	C	TATGTATAACATCTAAAAC	CCC	2056
Entandrophragma cylindricum	184	[T/C]	T:T	T	TATGTATAACATCTAAAAC	CCC	2056
Khaya senegalensis	184	[T/C]	T:T	T	TATGTATAACATCTAAAAC	CCC	2056
Cedrela odorata	184	[T/C]	T:T	T	TATGTATAACATCTAAAAC	CCC	2056
Carapa guianensis	184	[T/C]	T:T	T	TATGTATAACATCTAAAAC	CCC	2056
Azadirachta indica	185	[T/C]	T:T	T	CCC	TTCTTCCCTAATC	2060
Entandrophragma cylindricum	185	[T/C]	C:C	C	CCC	TTCTTCCCTAATC	2060
Khaya senegalensis	185	[T/C]	C:C	C	CCC	TTCTTCCCTAATC	2060
Cedrela odorata	185	[T/C]	C:C	C	CCC	TTCTTCCCTAATC	2060
Carapa guianensis	185	[T/C]	C:C	C	CCC	TTCTTCCCTAATC	2060
Azadirachta indica	186	[T/C]	C:C	C	TTCTTCCCTAATC	CT	2074
Entandrophragma cylindricum	186	[T/C]	T:T	T	TTCTTCCCTAATC	CT	2074
Khaya senegalensis	186	[T/C]	C:C	C	TTCTTCCCTAATC	CT	2074
Cedrela odorata	186	[T/C]	C:C	C	TTCTTCCCTAATC	CT	2074
Carapa guianensis	186	[T/C]	C:C	C	TTCTTCCCTAATC	CT	2074
Azadirachta indica	187	[A/G]	G:G	G	CT	A	2077
Entandrophragma cylindricum	187	[A/G]	A:A	A	CT	A	2077
Khaya senegalensis	187	[A/G]	A:A	A	CT	A	2077
Cedrela odorata	187	[A/G]	A:A	A	CT	A	2077
Carapa guianensis	187	[A/G]	A:A	A	CT	A	2077
Azadirachta indica	188	indel	deletion	deletion	A		2079
Entandrophragma cylindricum	188	indel	insertion	insertion	A		2079
Khaya senegalensis	188	indel	insertion	insertion	A		2079
Cedrela odorata	188	indel	insertion	insertion	A		2079
Carapa guianensis	188	indel	insertion	insertion	A		2079
Azadirachta indica	189	[A/G]	A:A	A	TAAAAAA		2095
Entandrophragma cylindricum	189	[A/G]	G:G	G	TAAAAAA		2095
Khaya senegalensis	189	[A/G]	G:G	G	TAAAAAA		2095
Cedrela odorata	189	[A/G]	G:G	G	TAAAAAA		2095
Carapa guianensis	189	[A/G]	G:G	G	TAAAAAA		2095
Azadirachta indica	190	indel	deletion	deletion			2096
Entandrophragma cylindricum	190	indel	insertion	insertion			2096
Khaya senegalensis	190	indel	insertion	insertion			2096
Cedrela odorata	190	indel	insertion	insertion			2096
Carapa guianensis	190	indel	insertion	insertion			2096
Azadirachta indica	191	[A/G]	A:A	A		AATACTCAGT	2098
Entandrophragma cylindricum	191	[A/G]	G:G	G		AATACTCAGT	2098
Khaya senegalensis	191	[A/G]	G:G	G		AATACTCAGT	2098
Cedrela odorata	191	[A/G]	G:G	G		AATACTCAGT	2098
Carapa guianensis	191	[A/G]	G:G	G		AATACTCAGT	2098
Azadirachta indica	192	[T/C]	T:T	T	AATACTCAGT	GATCAACCTTTATT	2109
Entandrophragma cylindricum	192	[T/C]	C:C	C	AATACTCAGT	GATCAACCTTTATT	2109
Khaya senegalensis	192	[T/C]	C:C	C	AATACTCAGT	GATCAACCTTTATT	2109
Cedrela odorata	192	[T/C]	C:C	C	AATACTCAGT	GATCAACCTTTATT	2109
Carapa guianensis	192	[T/C]	C:C	C	AATACTCAGT	GATCAACCTTTATT	2109
Azadirachta indica	193	indel	deletion	deletion	GATCAACCTTTATT		2124
Entandrophragma cylindricum	193	indel	insertion	insertion	GATCAACCTTTATT		2124
Khaya senegalensis	193	indel	insertion	insertion	GATCAACCTTTATT		2124
Cedrela odorata	193	indel	insertion	insertion	GATCAACCTTTATT		2124
Carapa guianensis	193	indel	insertion	insertion	GATCAACCTTTATT		2124
Azadirachta indica	194	[A/T]	T:T	T	A	T	2130
Entandrophragma cylindricum	194	[A/T]	T:T	T	A	T	2130
Khaya senegalensis	194	[A/T]	T:T	T	A	T	2130
Cedrela odorata	194	[A/T]	A:A	A	A	T	2130
Carapa guianensis	194	[A/T]	T:T	T	A	T	2130
Azadirachta indica	195	[A/T/C]	T:T	T	T	TTATTG	2132
Entandrophragma cylindricum	195	[A/T/C]	C:C	C	T	TTATTG	2132
Khaya senegalensis	195	[A/T/C]	C:C	C	T	TTATTG	2132
Cedrela odorata	195	[A/T/C]	A:A	A	T	TTATTG	2132
Carapa guianensis	195	[A/T/C]	C:C	C	T	TTATTG	2132
Azadirachta indica	196	[C/G]	G:G	G	TTATTG	ATGAACATTTAATAGAAAT	2139
Entandrophragma cylindricum	196	[C/G]	C:C	C	TTATTG	ATGAACATTTAATAGAAAT	2139
Khaya senegalensis	196	[C/G]	C:C	C	TTATTG	ATGAACATTTAATAGAAAT	2139
Cedrela odorata	196	[C/G]	C:C	C	TTATTG	ATGAACATTTAATAGAAAT	2139
Carapa guianensis	196	[C/G]	C:C	C	TTATTG	ATGAACATTTAATAGAAAT	2139
Azadirachta indica	197	[A/G]	G:G	G	ATGAACATTTAATAGAAAT		2159
Entandrophragma cylindricum	197	[A/G]	A:A	A	ATGAACATTTAATAGAAAT		2159
Khaya senegalensis	197	[A/G]	A:A	A	ATGAACATTTAATAGAAAT		2159
Cedrela odorata	197	[A/G]	A:A	A	ATGAACATTTAATAGAAAT		2159
Carapa guianensis	197	[A/G]	A:A	A	ATGAACATTTAATAGAAAT		2159
Azadirachta indica	198	indel	deletion	deletion			2160
Entandrophragma cylindricum	198	indel	insertion	insertion			2160
Khaya senegalensis	198	indel	insertion	insertion			2160
Cedrela odorata	198	indel	insertion	insertion			2160
Carapa guianensis	198	indel	insertion	insertion			2160
Azadirachta indica	199	indel	deletion	deletion	AATGAATT		2170
Entandrophragma cylindricum	199	indel	insertion	insertion	AATGAATT		2170
Khaya senegalensis	199	indel	insertion	insertion	AATGAATT		2170
Cedrela odorata	199	indel	insertion	insertion	AATGAATT		2170
Carapa guianensis	199	indel	insertion	insertion	AATGAATT		2170
Azadirachta indica	200	indel	deletion	deletion			2172
Entandrophragma cylindricum	200	indel	insertion	insertion			2172
Khaya senegalensis	200	indel	deletion	deletion			2172
Cedrela odorata	200	indel	deletion	deletion			2172
Carapa guianensis	200	indel	deletion	deletion			2172
Azadirachta indica	201	[A/G]	G:G	G	TTTTTGTTATC	ATTC	2203
Entandrophragma cylindricum	201	[A/G]	A:A	A	TTTTTGTTATC	ATTC	2203
Khaya senegalensis	201	[A/G]	A:A	A	TTTTTGTTATC	ATTC	2203
Cedrela odorata	201	[A/G]	A:A	A	TTTTTGTTATC	ATTC	2203
Carapa guianensis	201	[A/G]	A:A	A	TTTTTGTTATC	ATTC	2203
Azadirachta indica	202	[A/C]	C:C	C	ATTC		2208
Entandrophragma cylindricum	202	[A/C]	A:A	A	ATTC		2208
Khaya senegalensis	202	[A/C]	A:A	A	ATTC		2208
Cedrela odorata	202	[A/C]	A:A	A	ATTC		2208
Carapa guianensis	202	[A/C]	A:A	A	ATTC		2208
Azadirachta indica	203	[T/C]	C:C	C		TATTTAGGAATAATTT	2209
Entandrophragma cylindricum	203	[T/C]	T:T	T		TATTTAGGAATAATTT	2209
Khaya senegalensis	203	[T/C]	T:T	T		TATTTAGGAATAATTT	2209
Cedrela odorata	203	[T/C]	T:T	T		TATTTAGGAATAATTT	2209
Carapa guianensis	203	[T/C]	T:T	T		TATTTAGGAATAATTT	2209
Azadirachta indica	204	[A/C]	A:A	A	TATTTAGGAATAATTT	TAATTTACA	2226
Entandrophragma cylindricum	204	[A/C]	C:C	C	TATTTAGGAATAATTT	TAATTTACA	2226
Khaya senegalensis	204	[A/C]	C:C	C	TATTTAGGAATAATTT	TAATTTACA	2226
Cedrela odorata	204	[A/C]	A:A	A	TATTTAGGAATAATTT	TAATTTACA	2226
Carapa guianensis	204	[A/C]	A:A	A	TATTTAGGAATAATTT	TAATTTACA	2226
Azadirachta indica	205	[T/C]	C:C	C	TAATTTACA	GGTCTCGTAACCAATCA	2236
Entandrophragma cylindricum	205	[T/C]	C:C	C	TAATTTACA	GGTCTCGTAACCAATCA	2236
Khaya senegalensis	205	[T/C]	C:C	C	TAATTTACA	GGTCTCGTAACCAATCA	2236
Cedrela odorata	205	[T/C]	C:C	C	TAATTTACA	GGTCTCGTAACCAATCA	2236
Carapa guianensis	205	[T/C]	T:T	T	TAATTTACA	GGTCTCGTAACCAATCA	2236
Azadirachta indica	206	[T/C]	T:T	T	GGTCTCGTAACCAATCA	TCAT	2254
Entandrophragma cylindricum	206	[T/C]	C:C	C	GGTCTCGTAACCAATCA	TCAT	2254
Khaya senegalensis	206	[T/C]	T:T	T	GGTCTCGTAACCAATCA	TCAT	2254
Cedrela odorata	206	[T/C]	T:T	T	GGTCTCGTAACCAATCA	TCAT	2254
Carapa guianensis	206	[T/C]	T:T	T	GGTCTCGTAACCAATCA	TCAT	2254
Azadirachta indica	207	[T/G]	G:G	G	TCAT	ATTAACCAGATCGTT	2259
Entandrophragma cylindricum	207	[T/G]	G:G	G	TCAT	ATTAACCAGATCGTT	2259
Khaya senegalensis	207	[T/G]	G:G	G	TCAT	ATTAACCAGATCGTT	2259
Cedrela odorata	207	[T/G]	T:T	T	TCAT	ATTAACCAGATCGTT	2259
Carapa guianensis	207	[T/G]	G:G	G	TCAT	ATTAACCAGATCGTT	2259
Azadirachta indica	208	[A/G]	A:A	A	ATTAACCAGATCGTT	ATACAAATAATATCCAAATACCAAAT	2275
Entandrophragma cylindricum	208	[A/G]	G:G	G	ATTAACCAGATCGTT	ATACAAATAATATCCAAATACCAAAT	2275
Khaya senegalensis	208	[A/G]	G:G	G	ATTAACCAGATCGTT	ATACAAATAATATCCAAATACCAAAT	2275
Cedrela odorata	208	[A/G]	G:G	G	ATTAACCAGATCGTT	ATACAAATAATATCCAAATACCAAAT	2275
Carapa guianensis	208	[A/G]	G:G	G	ATTAACCAGATCGTT	ATACAAATAATATCCAAATACCAAAT	2275
Azadirachta indica	209	[T/C]	C:C	C	ATACAAATAATATCCAAATACCAAAT	CG	2302
Entandrophragma cylindricum	209	[T/C]	T:T	T	ATACAAATAATATCCAAATACCAAAT	CG	2302
Khaya senegalensis	209	[T/C]	T:T	T	ATACAAATAATATCCAAATACCAAAT	CG	2302
Cedrela odorata	209	[T/C]	T:T	T	ATACAAATAATATCCAAATACCAAAT	CG	2302
Carapa guianensis	209	[T/C]	T:T	T	ATACAAATAATATCCAAATACCAAAT	CG	2302
Azadirachta indica	210	[A/C]	C:C	C	CG	CC	2305
Entandrophragma cylindricum	210	[A/C]	A:A	A	CG	CC	2305
Khaya senegalensis	210	[A/C]	A:A	A	CG	CC	2305
Cedrela odorata	210	[A/C]	A:A	A	CG	CC	2305
Carapa guianensis	210	[A/C]	A:A	A	CG	CC	2305
Azadirachta indica	211	[T/C]	T:T	T	CC	CTATATAACCTCCGAGAAGTAGAC	2308
Entandrophragma cylindricum	211	[T/C]	C:C	C	CC	CTATATAACCTCCGAGAAGTAGAC	2308
Khaya senegalensis	211	[T/C]	C:C	C	CC	CTATATAACCTCCGAGAAGTAGAC	2308
Cedrela odorata	211	[T/C]	C:C	C	CC	CTATATAACCTCCGAGAAGTAGAC	2308
Carapa guianensis	211	[T/C]	C:C	C	CC	CTATATAACCTCCGAGAAGTAGAC	2308
Azadirachta indica	212	[A/G]	A:A	A	CTATATAACCTCCGAGAAGTAGAC	AAGC	2333
Entandrophragma cylindricum	212	[A/G]	G:G	G	CTATATAACCTCCGAGAAGTAGAC	AAGC	2333
Khaya senegalensis	212	[A/G]	G:G	G	CTATATAACCTCCGAGAAGTAGAC	AAGC	2333
Cedrela odorata	212	[A/G]	G:G	G	CTATATAACCTCCGAGAAGTAGAC	AAGC	2333
Carapa guianensis	212	[A/G]	G:G	G	CTATATAACCTCCGAGAAGTAGAC	AAGC	2333
Azadirachta indica	213	[A/T]	T:T	T	AAGC	GTTG	2338
Entandrophragma cylindricum	213	[A/T]	A:A	A	AAGC	GTTG	2338
Khaya senegalensis	213	[A/T]	A:A	A	AAGC	GTTG	2338
Cedrela odorata	213	[A/T]	A:A	A	AAGC	GTTG	2338
Carapa guianensis	213	[A/T]	A:A	A	AAGC	GTTG	2338
Azadirachta indica	214	[C/G]	G:G	G	GTTG	AAAGATTAAAGAAAGAAC	2343
Entandrophragma cylindricum	214	[C/G]	C:C	C	GTTG	AAAGATTAAAGAAAGAAC	2343
Khaya senegalensis	214	[C/G]	C:C	C	GTTG	AAAGATTAAAGAAAGAAC	2343
Cedrela odorata	214	[C/G]	C:C	C	GTTG	AAAGATTAAAGAAAGAAC	2343
Carapa guianensis	214	[C/G]	C:C	C	GTTG	AAAGATTAAAGAAAGAAC	2343
Azadirachta indica	215	[A/G]	G:G	G	AAAGATTAAAGAAAGAAC	TGCTCTTCCTC	2362
Entandrophragma cylindricum	215	[A/G]	G:G	G	AAAGATTAAAGAAAGAAC	TGCTCTTCCTC	2362
Khaya senegalensis	215	[A/G]	G:G	G	AAAGATTAAAGAAAGAAC	TGCTCTTCCTC	2362
Cedrela odorata	215	[A/G]	A:A	A	AAAGATTAAAGAAAGAAC	TGCTCTTCCTC	2362
Carapa guianensis	215	[A/G]	G:G	G	AAAGATTAAAGAAAGAAC	TGCTCTTCCTC	2362
Azadirachta indica	216	[C/G]	C:C	C	TGCTCTTCCTC	GTAAGGAA	2374
Entandrophragma cylindricum	216	[C/G]	C:C	C	TGCTCTTCCTC	GTAAGGAA	2374
Khaya senegalensis	216	[C/G]	C:C	C	TGCTCTTCCTC	GTAAGGAA	2374
Cedrela odorata	216	[C/G]	G:G	G	TGCTCTTCCTC	GTAAGGAA	2374
Carapa guianensis	216	[C/G]	C:C	C	TGCTCTTCCTC	GTAAGGAA	2374
Azadirachta indica	217	[T/C]	T:T	T	GTAAGGAA	T	2383
Entandrophragma cylindricum	217	[T/C]	C:C	C	GTAAGGAA	T	2383
Khaya senegalensis	217	[T/C]	C:C	C	GTAAGGAA	T	2383
Cedrela odorata	217	[T/C]	C:C	C	GTAAGGAA	T	2383
Carapa guianensis	217	[T/C]	C:C	C	GTAAGGAA	T	2383
Azadirachta indica	218	[T/C]	T:T	T	T	TTCCAA	2385
Entandrophragma cylindricum	218	[T/C]	C:C	C	T	TTCCAA	2385
Khaya senegalensis	218	[T/C]	C:C	C	T	TTCCAA	2385
Cedrela odorata	218	[T/C]	C:C	C	T	TTCCAA	2385
Carapa guianensis	218	[T/C]	C:C	C	T	TTCCAA	2385
Azadirachta indica	219	[T/G]	T:T	T	TTCCAA	AATTCCGAACCTAATCTTTTCAAAAAAGCGCGTACGGTACTTTT	2392
Entandrophragma cylindricum	219	[T/G]	G:G	G	TTCCAA	AATTCCGAACCTAATCTTTTCAAAAAAGCGCGTACGGTACTTTT	2392
Khaya senegalensis	219	[T/G]	G:G	G	TTCCAA	AATTCCGAACCTAATCTTTTCAAAAAAGCGCGTACGGTACTTTT	2392
Cedrela odorata	219	[T/G]	G:G	G	TTCCAA	AATTCCGAACCTAATCTTTTCAAAAAAGCGCGTACGGTACTTTT	2392
Carapa guianensis	219	[T/G]	G:G	G	TTCCAA	AATTCCGAACCTAATCTTTTCAAAAAAGCGCGTACGGTACTTTT	2392
Azadirachta indica	220	[A/G]	G:G	G	AATTCCGAACCTAATCTTTTCAAAAAAGCGCGTACGGTACTTTT	TGTTTACGAACCAAACTTTTAACACAAGAAAGCCGAAGTATATATTTTATTCGATACAA	2437
Entandrophragma cylindricum	220	[A/G]	A:A	A	AATTCCGAACCTAATCTTTTCAAAAAAGCGCGTACGGTACTTTT	TGTTTACGAACCAAACTTTTAACACAAGAAAGCCGAAGTATATATTTTATTCGATACAA	2437
Khaya senegalensis	220	[A/G]	G:G	G	AATTCCGAACCTAATCTTTTCAAAAAAGCGCGTACGGTACTTTT	TGTTTACGAACCAAACTTTTAACACAAGAAAGCCGAAGTATATATTTTATTCGATACAA	2437
Cedrela odorata	220	[A/G]	G:G	G	AATTCCGAACCTAATCTTTTCAAAAAAGCGCGTACGGTACTTTT	TGTTTACGAACCAAACTTTTAACACAAGAAAGCCGAAGTATATATTTTATTCGATACAA	2437
Carapa guianensis	220	[A/G]	G:G	G	AATTCCGAACCTAATCTTTTCAAAAAAGCGCGTACGGTACTTTT	TGTTTACGAACCAAACTTTTAACACAAGAAAGCCGAAGTATATATTTTATTCGATACAA	2437
Azadirachta indica	221	[A/C]	A:A	A	TGTTTACGAACCAAACTTTTAACACAAGAAAGCCGAAGTATATATTTTATTCGATACAA	CC	2497
Entandrophragma cylindricum	221	[A/C]	C:C	C	TGTTTACGAACCAAACTTTTAACACAAGAAAGCCGAAGTATATATTTTATTCGATACAA	CC	2497
Khaya senegalensis	221	[A/C]	C:C	C	TGTTTACGAACCAAACTTTTAACACAAGAAAGCCGAAGTATATATTTTATTCGATACAA	CC	2497
Cedrela odorata	221	[A/C]	C:C	C	TGTTTACGAACCAAACTTTTAACACAAGAAAGCCGAAGTATATATTTTATTCGATACAA	CC	2497
Carapa guianensis	221	[A/C]	C:C	C	TGTTTACGAACCAAACTTTTAACACAAGAAAGCCGAAGTATATATTTTATTCGATACAA	CC	2497
Azadirachta indica	222	[T/C]	T:T	T	CC	T	2500
Entandrophragma cylindricum	222	[T/C]	C:C	C	CC	T	2500
Khaya senegalensis	222	[T/C]	C:C	C	CC	T	2500
Cedrela odorata	222	[T/C]	C:C	C	CC	T	2500
Carapa guianensis	222	[T/C]	C:C	C	CC	T	2500
Azadirachta indica	223	[T/G]	T:T	T	T	TTTTTTTGAGGATCC	2502
Entandrophragma cylindricum	223	[T/G]	G:G	G	T	TTTTTTTGAGGATCC	2502
Khaya senegalensis	223	[T/G]	G:G	G	T	TTTTTTTGAGGATCC	2502
Cedrela odorata	223	[T/G]	G:G	G	T	TTTTTTTGAGGATCC	2502
Carapa guianensis	223	[T/G]	G:G	G	T	TTTTTTTGAGGATCC	2502
Azadirachta indica	224	[A/G]	G:G	G	TTTTTTTGAGGATCC	CTGTAATAATGAGAAAGATTTCT	2518
Entandrophragma cylindricum	224	[A/G]	A:A	A	TTTTTTTGAGGATCC	CTGTAATAATGAGAAAGATTTCT	2518
Khaya senegalensis	224	[A/G]	A:A	A	TTTTTTTGAGGATCC	CTGTAATAATGAGAAAGATTTCT	2518
Cedrela odorata	224	[A/G]	A:A	A	TTTTTTTGAGGATCC	CTGTAATAATGAGAAAGATTTCT	2518
Carapa guianensis	224	[A/G]	A:A	A	TTTTTTTGAGGATCC	CTGTAATAATGAGAAAGATTTCT	2518
Azadirachta indica	225	[A/G]	G:G	G	CTGTAATAATGAGAAAGATTTCT	CATATACGCA	2542
Entandrophragma cylindricum	225	[A/G]	G:G	G	CTGTAATAATGAGAAAGATTTCT	CATATACGCA	2542
Khaya senegalensis	225	[A/G]	G:G	G	CTGTAATAATGAGAAAGATTTCT	CATATACGCA	2542
Cedrela odorata	225	[A/G]	G:G	G	CTGTAATAATGAGAAAGATTTCT	CATATACGCA	2542
Carapa guianensis	225	[A/G]	A:A	A	CTGTAATAATGAGAAAGATTTCT	CATATACGCA	2542
Azadirachta indica	226	[A/C]	C:C	C	CATATACGCA	AAATCGGTCGATAATATGAGAATCC	2553
Entandrophragma cylindricum	226	[A/C]	A:A	A	CATATACGCA	AAATCGGTCGATAATATGAGAATCC	2553
Khaya senegalensis	226	[A/C]	A:A	A	CATATACGCA	AAATCGGTCGATAATATGAGAATCC	2553
Cedrela odorata	226	[A/C]	A:A	A	CATATACGCA	AAATCGGTCGATAATATGAGAATCC	2553
Carapa guianensis	226	[A/C]	A:A	A	CATATACGCA	AAATCGGTCGATAATATGAGAATCC	2553
Azadirachta indica	227	[A/G]	G:G	G	AAATCGGTCGATAATATGAGAATCC	CG	2579
Entandrophragma cylindricum	227	[A/G]	G:G	G	AAATCGGTCGATAATATGAGAATCC	CG	2579
Khaya senegalensis	227	[A/G]	G:G	G	AAATCGGTCGATAATATGAGAATCC	CG	2579
Cedrela odorata	227	[A/G]	A:A	A	AAATCGGTCGATAATATGAGAATCC	CG	2579
Carapa guianensis	227	[A/G]	G:G	G	AAATCGGTCGATAATATGAGAATCC	CG	2579
Azadirachta indica	228	[A/G]	G:G	G	CG	AATCGG	2582
Entandrophragma cylindricum	228	[A/G]	A:A	A	CG	AATCGG	2582
Khaya senegalensis	228	[A/G]	A:A	A	CG	AATCGG	2582
Cedrela odorata	228	[A/G]	A:A	A	CG	AATCGG	2582
Carapa guianensis	228	[A/G]	A:A	A	CG	AATCGG	2582
Azadirachta indica	229	[A/C]	C:C	C	AATCGG	CCAGGTCGGCTTACTGATGGGATGCCCTAA	2589
Entandrophragma cylindricum	229	[A/C]	A:A	A	AATCGG	CCAGGTCGGCTTACTGATGGGATGCCCTAA	2589
Khaya senegalensis	229	[A/C]	C:C	C	AATCGG	CCAGGTCGGCTTACTGATGGGATGCCCTAA	2589
Cedrela odorata	229	[A/C]	C:C	C	AATCGG	CCAGGTCGGCTTACTGATGGGATGCCCTAA	2589
Carapa guianensis	229	[A/C]	C:C	C	AATCGG	CCAGGTCGGCTTACTGATGGGATGCCCTAA	2589
Azadirachta indica	230	[T/C]	T:T	T	CCAGGTCGGCTTACTGATGGGATGCCCTAA	G	2620
Entandrophragma cylindricum	230	[T/C]	T:T	T	CCAGGTCGGCTTACTGATGGGATGCCCTAA	G	2620
Khaya senegalensis	230	[T/C]	C:C	C	CCAGGTCGGCTTACTGATGGGATGCCCTAA	G	2620
Cedrela odorata	230	[T/C]	T:T	T	CCAGGTCGGCTTACTGATGGGATGCCCTAA	G	2620
Carapa guianensis	230	[T/C]	C:C	C	CCAGGTCGGCTTACTGATGGGATGCCCTAA	G	2620
Azadirachta indica	231	[C/G]	G:G	G	G	ATTACAAAA	2622
Entandrophragma cylindricum	231	[C/G]	C:C	C	G	ATTACAAAA	2622
Khaya senegalensis	231	[C/G]	C:C	C	G	ATTACAAAA	2622
Cedrela odorata	231	[C/G]	C:C	C	G	ATTACAAAA	2622
Carapa guianensis	231	[C/G]	C:C	C	G	ATTACAAAA	2622
Azadirachta indica	232	[T/C]	T:T	T	ATTACAAAA	CGTGCCTTAGTCAATGATC	2632
Entandrophragma cylindricum	232	[T/C]	C:C	C	ATTACAAAA	CGTGCCTTAGTCAATGATC	2632
Khaya senegalensis	232	[T/C]	C:C	C	ATTACAAAA	CGTGCCTTAGTCAATGATC	2632
Cedrela odorata	232	[T/C]	C:C	C	ATTACAAAA	CGTGCCTTAGTCAATGATC	2632
Carapa guianensis	232	[T/C]	C:C	C	ATTACAAAA	CGTGCCTTAGTCAATGATC	2632
Azadirachta indica	233	[C/G]	C:C	C	CGTGCCTTAGTCAATGATC	AATCAGATGA	2652
Entandrophragma cylindricum	233	[C/G]	C:C	C	CGTGCCTTAGTCAATGATC	AATCAGATGA	2652
Khaya senegalensis	233	[C/G]	C:C	C	CGTGCCTTAGTCAATGATC	AATCAGATGA	2652
Cedrela odorata	233	[C/G]	G:G	G	CGTGCCTTAGTCAATGATC	AATCAGATGA	2652
Carapa guianensis	233	[C/G]	C:C	C	CGTGCCTTAGTCAATGATC	AATCAGATGA	2652
Azadirachta indica	234	[A/C]	C:C	C	AATCAGATGA	TAATTGGAACG	2663
Entandrophragma cylindricum	234	[A/C]	A:A	A	AATCAGATGA	TAATTGGAACG	2663
Khaya senegalensis	234	[A/C]	A:A	A	AATCAGATGA	TAATTGGAACG	2663
Cedrela odorata	234	[A/C]	A:A	A	AATCAGATGA	TAATTGGAACG	2663
Carapa guianensis	234	[A/C]	A:A	A	AATCAGATGA	TAATTGGAACG	2663
Azadirachta indica	235	[A/G]	A:A	A	TAATTGGAACG	TTGTATCGACCTTCTTCATAGTATT	2675
Entandrophragma cylindricum	235	[A/G]	G:G	G	TAATTGGAACG	TTGTATCGACCTTCTTCATAGTATT	2675
Khaya senegalensis	235	[A/G]	G:G	G	TAATTGGAACG	TTGTATCGACCTTCTTCATAGTATT	2675
Cedrela odorata	235	[A/G]	G:G	G	TAATTGGAACG	TTGTATCGACCTTCTTCATAGTATT	2675
Carapa guianensis	235	[A/G]	G:G	G	TAATTGGAACG	TTGTATCGACCTTCTTCATAGTATT	2675
Azadirachta indica	236	[A/T]	T:T	T	TTGTATCGACCTTCTTCATAGTATT	TCTATTA	2701
Entandrophragma cylindricum	236	[A/T]	A:A	A	TTGTATCGACCTTCTTCATAGTATT	TCTATTA	2701
Khaya senegalensis	236	[A/T]	A:A	A	TTGTATCGACCTTCTTCATAGTATT	TCTATTA	2701
Cedrela odorata	236	[A/T]	A:A	A	TTGTATCGACCTTCTTCATAGTATT	TCTATTA	2701
Carapa guianensis	236	[A/T]	A:A	A	TTGTATCGACCTTCTTCATAGTATT	TCTATTA	2701
Azadirachta indica	237	[T/G]	G:G	G	TCTATTA	AAATGAATTTTCTAGCA	2709
Entandrophragma cylindricum	237	[T/G]	T:T	T	TCTATTA	AAATGAATTTTCTAGCA	2709
Khaya senegalensis	237	[T/G]	T:T	T	TCTATTA	AAATGAATTTTCTAGCA	2709
Cedrela odorata	237	[T/G]	T:T	T	TCTATTA	AAATGAATTTTCTAGCA	2709
Carapa guianensis	237	[T/G]	T:T	T	TCTATTA	AAATGAATTTTCTAGCA	2709
Azadirachta indica	238	[T/G]	G:G	G	AAATGAATTTTCTAGCA	TT	2727
Entandrophragma cylindricum	238	[T/G]	T:T	T	AAATGAATTTTCTAGCA	TT	2727
Khaya senegalensis	238	[T/G]	T:T	T	AAATGAATTTTCTAGCA	TT	2727
Cedrela odorata	238	[T/G]	T:T	T	AAATGAATTTTCTAGCA	TT	2727
Carapa guianensis	238	[T/G]	T:T	T	AAATGAATTTTCTAGCA	TT	2727
Azadirachta indica	239	[T/G]	G:G	G	TT	A	2730
Entandrophragma cylindricum	239	[T/G]	T:T	T	TT	A	2730
Khaya senegalensis	239	[T/G]	G:G	G	TT	A	2730
Cedrela odorata	239	[T/G]	G:G	G	TT	A	2730
Carapa guianensis	239	[T/G]	G:G	G	TT	A	2730
Azadirachta indica	240	[T/C]	T:T	T	A	TCCGTACCAC	2732
Entandrophragma cylindricum	240	[T/C]	C:C	C	A	TCCGTACCAC	2732
Khaya senegalensis	240	[T/C]	C:C	C	A	TCCGTACCAC	2732
Cedrela odorata	240	[T/C]	C:C	C	A	TCCGTACCAC	2732
Carapa guianensis	240	[T/C]	C:C	C	A	TCCGTACCAC	2732
Azadirachta indica	241	[T/C]	C:C	C	TCCGTACCAC	AA	2743
Entandrophragma cylindricum	241	[T/C]	C:C	C	TCCGTACCAC	AA	2743
Khaya senegalensis	241	[T/C]	C:C	C	TCCGTACCAC	AA	2743
Cedrela odorata	241	[T/C]	T:T	T	TCCGTACCAC	AA	2743
Carapa guianensis	241	[T/C]	C:C	C	TCCGTACCAC	AA	2743
Azadirachta indica	242	[A/C]	C:C	C	AA		2746
Entandrophragma cylindricum	242	[A/C]	A:A	A	AA		2746
Khaya senegalensis	242	[A/C]	A:A	A	AA		2746
Cedrela odorata	242	[A/C]	A:A	A	AA		2746
Carapa guianensis	242	[A/C]	A:A	A	AA		2746
Azadirachta indica	243	[A/G]	G:G	G		GATT	2747
Entandrophragma cylindricum	243	[A/G]	A:A	A		GATT	2747
Khaya senegalensis	243	[A/G]	A:A	A		GATT	2747
Cedrela odorata	243	[A/G]	A:A	A		GATT	2747
Carapa guianensis	243	[A/G]	A:A	A		GATT	2747
Azadirachta indica	244	[T/C]	C:C	C	GATT	A	2752
Entandrophragma cylindricum	244	[T/C]	T:T	T	GATT	A	2752
Khaya senegalensis	244	[T/C]	T:T	T	GATT	A	2752
Cedrela odorata	244	[T/C]	T:T	T	GATT	A	2752
Carapa guianensis	244	[T/C]	T:T	T	GATT	A	2752
Azadirachta indica	245	[A/G]	G:G	G	A	TCG	2754
Entandrophragma cylindricum	245	[A/G]	A:A	A	A	TCG	2754
Khaya senegalensis	245	[A/G]	A:A	A	A	TCG	2754
Cedrela odorata	245	[A/G]	A:A	A	A	TCG	2754
Carapa guianensis	245	[A/G]	A:A	A	A	TCG	2754
Azadirachta indica	246	[T/C]	T:T	T	TCG	ACACTG	2758
Entandrophragma cylindricum	246	[T/C]	C:C	C	TCG	ACACTG	2758
Khaya senegalensis	246	[T/C]	C:C	C	TCG	ACACTG	2758
Cedrela odorata	246	[T/C]	C:C	C	TCG	ACACTG	2758
Carapa guianensis	246	[T/C]	C:C	C	TCG	ACACTG	2758
Azadirachta indica	247	[A/G]	A:A	A	ACACTG	AA	2765
Entandrophragma cylindricum	247	[A/G]	G:G	G	ACACTG	AA	2765
Khaya senegalensis	247	[A/G]	G:G	G	ACACTG	AA	2765
Cedrela odorata	247	[A/G]	G:G	G	ACACTG	AA	2765
Carapa guianensis	247	[A/G]	G:G	G	ACACTG	AA	2765
Azadirachta indica	248	[A/C]	C:C	C	AA	GATAGCCCAGAAAGTTGATAGAGTGCTTGTCTAAGT	2768
Entandrophragma cylindricum	248	[A/C]	A:A	A	AA	GATAGCCCAGAAAGTTGATAGAGTGCTTGTCTAAGT	2768
Khaya senegalensis	248	[A/C]	A:A	A	AA	GATAGCCCAGAAAGTTGATAGAGTGCTTGTCTAAGT	2768
Cedrela odorata	248	[A/C]	A:A	A	AA	GATAGCCCAGAAAGTTGATAGAGTGCTTGTCTAAGT	2768
Carapa guianensis	248	[A/C]	A:A	A	AA	GATAGCCCAGAAAGTTGATAGAGTGCTTGTCTAAGT	2768
Azadirachta indica	249	[A/G]	G:G	G	GATAGCCCAGAAAGTTGATAGAGTGCTTGTCTAAGT	GTTTATATGAG	2805
Entandrophragma cylindricum	249	[A/G]	A:A	A	GATAGCCCAGAAAGTTGATAGAGTGCTTGTCTAAGT	GTTTATATGAG	2805
Khaya senegalensis	249	[A/G]	G:G	G	GATAGCCCAGAAAGTTGATAGAGTGCTTGTCTAAGT	GTTTATATGAG	2805
Cedrela odorata	249	[A/G]	G:G	G	GATAGCCCAGAAAGTTGATAGAGTGCTTGTCTAAGT	GTTTATATGAG	2805
Carapa guianensis	249	[A/G]	G:G	G	GATAGCCCAGAAAGTTGATAGAGTGCTTGTCTAAGT	GTTTATATGAG	2805
Azadirachta indica	250	[A/C]	A:A	A	GTTTATATGAG	C	2817
Entandrophragma cylindricum	250	[A/C]	C:C	C	GTTTATATGAG	C	2817
Khaya senegalensis	250	[A/C]	C:C	C	GTTTATATGAG	C	2817
Cedrela odorata	250	[A/C]	C:C	C	GTTTATATGAG	C	2817
Carapa guianensis	250	[A/C]	C:C	C	GTTTATATGAG	C	2817
Azadirachta indica	251	[A/C]	A:A	A	C	TT	2819
Entandrophragma cylindricum	251	[A/C]	C:C	C	C	TT	2819
Khaya senegalensis	251	[A/C]	C:C	C	C	TT	2819
Cedrela odorata	251	[A/C]	C:C	C	C	TT	2819
Carapa guianensis	251	[A/C]	C:C	C	C	TT	2819
Azadirachta indica	252	[A/C]	C:C	C	TT	CTGGTT	2822
Entandrophragma cylindricum	252	[A/C]	A:A	A	TT	CTGGTT	2822
Khaya senegalensis	252	[A/C]	C:C	C	TT	CTGGTT	2822
Cedrela odorata	252	[A/C]	C:C	C	TT	CTGGTT	2822
Carapa guianensis	252	[A/C]	C:C	C	TT	CTGGTT	2822
Azadirachta indica	253	[C/G]	G:G	G	CTGGTT	AGACCACACG	2829
Entandrophragma cylindricum	253	[C/G]	C:C	C	CTGGTT	AGACCACACG	2829
Khaya senegalensis	253	[C/G]	C:C	C	CTGGTT	AGACCACACG	2829
Cedrela odorata	253	[C/G]	C:C	C	CTGGTT	AGACCACACG	2829
Carapa guianensis	253	[C/G]	C:C	C	CTGGTT	AGACCACACG	2829
Azadirachta indica	254	[T/C]	T:T	T	AGACCACACG	GAAAATGCCATTGCCATAAATTGACAAG	2840
Entandrophragma cylindricum	254	[T/C]	C:C	C	AGACCACACG	GAAAATGCCATTGCCATAAATTGACAAG	2840
Khaya senegalensis	254	[T/C]	C:C	C	AGACCACACG	GAAAATGCCATTGCCATAAATTGACAAG	2840
Cedrela odorata	254	[T/C]	C:C	C	AGACCACACG	GAAAATGCCATTGCCATAAATTGACAAG	2840
Carapa guianensis	254	[T/C]	C:C	C	AGACCACACG	GAAAATGCCATTGCCATAAATTGACAAG	2840
Azadirachta indica	255	[A/G]	A:A	A	GAAAATGCCATTGCCATAAATTGACAAG	TAATATTTCCATTTA	2869
Entandrophragma cylindricum	255	[A/G]	G:G	G	GAAAATGCCATTGCCATAAATTGACAAG	TAATATTTCCATTTA	2869
Khaya senegalensis	255	[A/G]	G:G	G	GAAAATGCCATTGCCATAAATTGACAAG	TAATATTTCCATTTA	2869
Cedrela odorata	255	[A/G]	G:G	G	GAAAATGCCATTGCCATAAATTGACAAG	TAATATTTCCATTTA	2869
Carapa guianensis	255	[A/G]	G:G	G	GAAAATGCCATTGCCATAAATTGACAAG	TAATATTTCCATTTA	2869
Azadirachta indica	256	[T/C]	T:T	T	TAATATTTCCATTTA	TCATCAGAAGAGGC	2885
Entandrophragma cylindricum	256	[T/C]	T:T	T	TAATATTTCCATTTA	TCATCAGAAGAGGC	2885
Khaya senegalensis	256	[T/C]	T:T	T	TAATATTTCCATTTA	TCATCAGAAGAGGC	2885
Cedrela odorata	256	[T/C]	T:T	T	TAATATTTCCATTTA	TCATCAGAAGAGGC	2885
Carapa guianensis	256	[T/C]	C:C	C	TAATATTTCCATTTA	TCATCAGAAGAGGC	2885
Azadirachta indica	257	[A/G]	G:G	G	TCATCAGAAGAGGC	TATC	2900
Entandrophragma cylindricum	257	[A/G]	G:G	G	TCATCAGAAGAGGC	TATC	2900
Khaya senegalensis	257	[A/G]	G:G	G	TCATCAGAAGAGGC	TATC	2900
Cedrela odorata	257	[A/G]	A:A	A	TCATCAGAAGAGGC	TATC	2900
Carapa guianensis	257	[A/G]	G:G	G	TCATCAGAAGAGGC	TATC	2900
Azadirachta indica	258	[T/C]	T:T	T	TATC	TTTGAAGCCA	2905
Entandrophragma cylindricum	258	[T/C]	T:T	T	TATC	TTTGAAGCCA	2905
Khaya senegalensis	258	[T/C]	T:T	T	TATC	TTTGAAGCCA	2905
Cedrela odorata	258	[T/C]	T:T	T	TATC	TTTGAAGCCA	2905
Carapa guianensis	258	[T/C]	C:C	C	TATC	TTTGAAGCCA	2905
Azadirachta indica	259	[A/G]	A:A	A	TTTGAAGCCA	AATG	2916
Entandrophragma cylindricum	259	[A/G]	G:G	G	TTTGAAGCCA	AATG	2916
Khaya senegalensis	259	[A/G]	G:G	G	TTTGAAGCCA	AATG	2916
Cedrela odorata	259	[A/G]	G:G	G	TTTGAAGCCA	AATG	2916
Carapa guianensis	259	[A/G]	G:G	G	TTTGAAGCCA	AATG	2916
Azadirachta indica	260	[A/G]	A:A	A	AATG	ATTTTCCTT	2921
Entandrophragma cylindricum	260	[A/G]	G:G	G	AATG	ATTTTCCTT	2921
Khaya senegalensis	260	[A/G]	G:G	G	AATG	ATTTTCCTT	2921
Cedrela odorata	260	[A/G]	G:G	G	AATG	ATTTTCCTT	2921
Carapa guianensis	260	[A/G]	G:G	G	AATG	ATTTTCCTT	2921
Azadirachta indica	261	[T/G]	G:G	G	ATTTTCCTT	ATATCTAACATAATGCATAAAAGGATCCTTGAACAACCATAAGATG	2931
Entandrophragma cylindricum	261	[T/G]	G:G	G	ATTTTCCTT	ATATCTAACATAATGCATAAAAGGATCCTTGAACAACCATAAGATG	2931
Khaya senegalensis	261	[T/G]	G:G	G	ATTTTCCTT	ATATCTAACATAATGCATAAAAGGATCCTTGAACAACCATAAGATG	2931
Cedrela odorata	261	[T/G]	G:G	G	ATTTTCCTT	ATATCTAACATAATGCATAAAAGGATCCTTGAACAACCATAAGATG	2931
Carapa guianensis	261	[T/G]	T:T	T	ATTTTCCTT	ATATCTAACATAATGCATAAAAGGATCCTTGAACAACCATAAGATG	2931
Azadirachta indica	262	[T/C]	C:C	C	ATATCTAACATAATGCATAAAAGGATCCTTGAACAACCATAAGATG	CC	2978
Entandrophragma cylindricum	262	[T/C]	T:T	T	ATATCTAACATAATGCATAAAAGGATCCTTGAACAACCATAAGATG	CC	2978
Khaya senegalensis	262	[T/C]	T:T	T	ATATCTAACATAATGCATAAAAGGATCCTTGAACAACCATAAGATG	CC	2978
Cedrela odorata	262	[T/C]	T:T	T	ATATCTAACATAATGCATAAAAGGATCCTTGAACAACCATAAGATG	CC	2978
Carapa guianensis	262	[T/C]	T:T	T	ATATCTAACATAATGCATAAAAGGATCCTTGAACAACCATAAGATG	CC	2978
Azadirachta indica	263	[T/G]	G:G	G	CC	GAAAATCATTAG	2981
Entandrophragma cylindricum	263	[T/G]	T:T	T	CC	GAAAATCATTAG	2981
Khaya senegalensis	263	[T/G]	T:T	T	CC	GAAAATCATTAG	2981
Cedrela odorata	263	[T/G]	T:T	T	CC	GAAAATCATTAG	2981
Carapa guianensis	263	[T/G]	T:T	T	CC	GAAAATCATTAG	2981
Azadirachta indica	264	[A/T]	T:T	T	GAAAATCATTAG	AAAGACTTCGACAAGAT	2994
Entandrophragma cylindricum	264	[A/T]	A:A	A	GAAAATCATTAG	AAAGACTTCGACAAGAT	2994
Khaya senegalensis	264	[A/T]	A:A	A	GAAAATCATTAG	AAAGACTTCGACAAGAT	2994
Cedrela odorata	264	[A/T]	A:A	A	GAAAATCATTAG	AAAGACTTCGACAAGAT	2994
Carapa guianensis	264	[A/T]	A:A	A	GAAAATCATTAG	AAAGACTTCGACAAGAT	2994
Azadirachta indica	265	[A/C/G]	C:C	C	AAAGACTTCGACAAGAT		3012
Entandrophragma cylindricum	265	[A/C/G]	G:G	G	AAAGACTTCGACAAGAT		3012
Khaya senegalensis	265	[A/C/G]	G:G	G	AAAGACTTCGACAAGAT		3012
Cedrela odorata	265	[A/C/G]	A:A	A	AAAGACTTCGACAAGAT		3012
Carapa guianensis	265	[A/C/G]	G:G	G	AAAGACTTCGACAAGAT		3012
Azadirachta indica	266	[T/G]	G:G	G		TCGACTTTTCTATA	3013
Entandrophragma cylindricum	266	[T/G]	T:T	T		TCGACTTTTCTATA	3013
Khaya senegalensis	266	[T/G]	T:T	T		TCGACTTTTCTATA	3013
Cedrela odorata	266	[T/G]	T:T	T		TCGACTTTTCTATA	3013
Carapa guianensis	266	[T/G]	T:T	T		TCGACTTTTCTATA	3013
Azadirachta indica	267	[A/G]	A:A	A	TCGACTTTTCTATA	AAAT	3028
Entandrophragma cylindricum	267	[A/G]	G:G	G	TCGACTTTTCTATA	AAAT	3028
Khaya senegalensis	267	[A/G]	G:G	G	TCGACTTTTCTATA	AAAT	3028
Cedrela odorata	267	[A/G]	G:G	G	TCGACTTTTCTATA	AAAT	3028
Carapa guianensis	267	[A/G]	G:G	G	TCGACTTTTCTATA	AAAT	3028
Azadirachta indica	268	[A/C]	C:C	C	AAAT		3033
Entandrophragma cylindricum	268	[A/C]	A:A	A	AAAT		3033
Khaya senegalensis	268	[A/C]	A:A	A	AAAT		3033
Cedrela odorata	268	[A/C]	A:A	A	AAAT		3033
Carapa guianensis	268	[A/C]	A:A	A	AAAT		3033
Azadirachta indica	269	[T/G]	T:T	T		ATTCGCTCAAC	3034
Entandrophragma cylindricum	269	[T/G]	T:T	T		ATTCGCTCAAC	3034
Khaya senegalensis	269	[T/G]	G:G	G		ATTCGCTCAAC	3034
Cedrela odorata	269	[T/G]	T:T	T		ATTCGCTCAAC	3034
Carapa guianensis	269	[T/G]	T:T	T		ATTCGCTCAAC	3034
Azadirachta indica	270	[A/G]	A:A	A	ATTCGCTCAAC	AG	3046
Entandrophragma cylindricum	270	[A/G]	G:G	G	ATTCGCTCAAC	AG	3046
Khaya senegalensis	270	[A/G]	G:G	G	ATTCGCTCAAC	AG	3046
Cedrela odorata	270	[A/G]	G:G	G	ATTCGCTCAAC	AG	3046
Carapa guianensis	270	[A/G]	G:G	G	ATTCGCTCAAC	AG	3046
Azadirachta indica	271	[A/G]	G:G	G	AG		3049
Entandrophragma cylindricum	271	[A/G]	G:G	G	AG		3049
Khaya senegalensis	271	[A/G]	G:G	G	AG		3049
Cedrela odorata	271	[A/G]	A:A	A	AG		3049
Carapa guianensis	271	[A/G]	G:G	G	AG		3049
Azadirachta indica	272	[A/G]	G:G	G		CTCCAGAGGATGTTGATCGTAAATGAGAA	3050
Entandrophragma cylindricum	272	[A/G]	A:A	A		CTCCAGAGGATGTTGATCGTAAATGAGAA	3050
Khaya senegalensis	272	[A/G]	A:A	A		CTCCAGAGGATGTTGATCGTAAATGAGAA	3050
Cedrela odorata	272	[A/G]	A:A	A		CTCCAGAGGATGTTGATCGTAAATGAGAA	3050
Carapa guianensis	272	[A/G]	A:A	A		CTCCAGAGGATGTTGATCGTAAATGAGAA	3050
Azadirachta indica	273	[A/G]	A:A	A	CTCCAGAGGATGTTGATCGTAAATGAGAA	ATTGGTTACAGAGA	3080
Entandrophragma cylindricum	273	[A/G]	G:G	G	CTCCAGAGGATGTTGATCGTAAATGAGAA	ATTGGTTACAGAGA	3080
Khaya senegalensis	273	[A/G]	G:G	G	CTCCAGAGGATGTTGATCGTAAATGAGAA	ATTGGTTACAGAGA	3080
Cedrela odorata	273	[A/G]	G:G	G	CTCCAGAGGATGTTGATCGTAAATGAGAA	ATTGGTTACAGAGA	3080
Carapa guianensis	273	[A/G]	G:G	G	CTCCAGAGGATGTTGATCGTAAATGAGAA	ATTGGTTACAGAGA	3080
Azadirachta indica	274	[A/C]	C:C	C	ATTGGTTACAGAGA		3095
Entandrophragma cylindricum	274	[A/C]	A:A	A	ATTGGTTACAGAGA		3095
Khaya senegalensis	274	[A/C]	A:A	A	ATTGGTTACAGAGA		3095
Cedrela odorata	274	[A/C]	A:A	A	ATTGGTTACAGAGA		3095
Carapa guianensis	274	[A/C]	A:A	A	ATTGGTTACAGAGA		3095
Azadirachta indica	275	[A/C]	C:C	C		AAAGAAGA	3096
Entandrophragma cylindricum	275	[A/C]	A:A	A		AAAGAAGA	3096
Khaya senegalensis	275	[A/C]	A:A	A		AAAGAAGA	3096
Cedrela odorata	275	[A/C]	A:A	A		AAAGAAGA	3096
Carapa guianensis	275	[A/C]	A:A	A		AAAGAAGA	3096
Azadirachta indica	276	[T/C]	T:T	T	AAAGAAGA	GGATTCATATTCATATACATGAGAATTATATAGAAA	3105
Entandrophragma cylindricum	276	[T/C]	T:T	T	AAAGAAGA	GGATTCATATTCATATACATGAGAATTATATAGAAA	3105
Khaya senegalensis	276	[T/C]	T:T	T	AAAGAAGA	GGATTCATATTCATATACATGAGAATTATATAGAAA	3105
Cedrela odorata	276	[T/C]	C:C	C	AAAGAAGA	GGATTCATATTCATATACATGAGAATTATATAGAAA	3105
Carapa guianensis	276	[T/C]	T:T	T	AAAGAAGA	GGATTCATATTCATATACATGAGAATTATATAGAAA	3105
Azadirachta indica	277	[C/G]	C:C	C	GGATTCATATTCATATACATGAGAATTATATAGAAA	AATAA	3142
Entandrophragma cylindricum	277	[C/G]	C:C	C	GGATTCATATTCATATACATGAGAATTATATAGAAA	AATAA	3142
Khaya senegalensis	277	[C/G]	C:C	C	GGATTCATATTCATATACATGAGAATTATATAGAAA	AATAA	3142
Cedrela odorata	277	[C/G]	C:C	C	GGATTCATATTCATATACATGAGAATTATATAGAAA	AATAA	3142
Carapa guianensis	277	[C/G]	G:G	G	GGATTCATATTCATATACATGAGAATTATATAGAAA	AATAA	3142
Azadirachta indica	278	[T/G]	T:T	T	AATAA	AATCTTG	3148
Entandrophragma cylindricum	278	[T/G]	G:G	G	AATAA	AATCTTG	3148
Khaya senegalensis	278	[T/G]	G:G	G	AATAA	AATCTTG	3148
Cedrela odorata	278	[T/G]	G:G	G	AATAA	AATCTTG	3148
Carapa guianensis	278	[T/G]	G:G	G	AATAA	AATCTTG	3148
Azadirachta indica	279	[A/G]	A:A	A	AATCTTG	ATTC	3156
Entandrophragma cylindricum	279	[A/G]	G:G	G	AATCTTG	ATTC	3156
Khaya senegalensis	279	[A/G]	G:G	G	AATCTTG	ATTC	3156
Cedrela odorata	279	[A/G]	G:G	G	AATCTTG	ATTC	3156
Carapa guianensis	279	[A/G]	G:G	G	AATCTTG	ATTC	3156
Azadirachta indica	280	[T/C]	C:C	C	ATTC	T	3161
Entandrophragma cylindricum	280	[T/C]	C:C	C	ATTC	T	3161
Khaya senegalensis	280	[T/C]	T:T	T	ATTC	T	3161
Cedrela odorata	280	[T/C]	C:C	C	ATTC	T	3161
Carapa guianensis	280	[T/C]	C:C	C	ATTC	T	3161
Azadirachta indica	281	[T/G]	G:G	G	T	TTTGAAAAAA	3163
Entandrophragma cylindricum	281	[T/G]	T:T	T	T	TTTGAAAAAA	3163
Khaya senegalensis	281	[T/G]	T:T	T	T	TTTGAAAAAA	3163
Cedrela odorata	281	[T/G]	T:T	T	T	TTTGAAAAAA	3163
Carapa guianensis	281	[T/G]	T:T	T	T	TTTGAAAAAA	3163
Azadirachta indica	282	[A/T]	A:A	A	TTTGAAAAAA	GGAAATGGAGTTCTTTG	3174
Entandrophragma cylindricum	282	[A/T]	T:T	T	TTTGAAAAAA	GGAAATGGAGTTCTTTG	3174
Khaya senegalensis	282	[A/T]	T:T	T	TTTGAAAAAA	GGAAATGGAGTTCTTTG	3174
Cedrela odorata	282	[A/T]	T:T	T	TTTGAAAAAA	GGAAATGGAGTTCTTTG	3174
Carapa guianensis	282	[A/T]	T:T	T	TTTGAAAAAA	GGAAATGGAGTTCTTTG	3174
Azadirachta indica	283	[A/G]	A:A	A	GGAAATGGAGTTCTTTG	A	3192
Entandrophragma cylindricum	283	[A/G]	G:G	G	GGAAATGGAGTTCTTTG	A	3192
Khaya senegalensis	283	[A/G]	G:G	G	GGAAATGGAGTTCTTTG	A	3192
Cedrela odorata	283	[A/G]	G:G	G	GGAAATGGAGTTCTTTG	A	3192
Carapa guianensis	283	[A/G]	G:G	G	GGAAATGGAGTTCTTTG	A	3192
Azadirachta indica	284	[A/C]	C:C	C	A	TAATAA	3194
Entandrophragma cylindricum	284	[A/C]	A:A	A	A	TAATAA	3194
Khaya senegalensis	284	[A/C]	A:A	A	A	TAATAA	3194
Cedrela odorata	284	[A/C]	A:A	A	A	TAATAA	3194
Carapa guianensis	284	[A/C]	A:A	A	A	TAATAA	3194
Azadirachta indica	285	[T/G]	G:G	G	TAATAA	ACTATTCCAAT	3201
Entandrophragma cylindricum	285	[T/G]	T:T	T	TAATAA	ACTATTCCAAT	3201
Khaya senegalensis	285	[T/G]	G:G	G	TAATAA	ACTATTCCAAT	3201
Cedrela odorata	285	[T/G]	G:G	G	TAATAA	ACTATTCCAAT	3201
Carapa guianensis	285	[T/G]	G:G	G	TAATAA	ACTATTCCAAT	3201
Azadirachta indica	286	[T/G]	T:T	T	ACTATTCCAAT		3213
Entandrophragma cylindricum	286	[T/G]	T:T	T	ACTATTCCAAT		3213
Khaya senegalensis	286	[T/G]	G:G	G	ACTATTCCAAT		3213
Cedrela odorata	286	[T/G]	T:T	T	ACTATTCCAAT		3213
Carapa guianensis	286	[T/G]	G:G	G	ACTATTCCAAT		3213
Azadirachta indica	287	indel	insertion	insertion			3214
Entandrophragma cylindricum	287	indel	deletion	deletion			3214
Khaya senegalensis	287	indel	deletion	deletion			3214
Cedrela odorata	287	indel	deletion	deletion			3214
Carapa guianensis	287	indel	deletion	deletion			3214
Azadirachta indica	288	[A/G]	G:G	G	AAAATGCTCGTGGAGAAAG	ACCGTAATAAATGTAAAGA	3239
Entandrophragma cylindricum	288	[A/G]	A:A	A	AAAATGCTCGTGGAGAAAG	ACCGTAATAAATGTAAAGA	3239
Khaya senegalensis	288	[A/G]	A:A	A	AAAATGCTCGTGGAGAAAG	ACCGTAATAAATGTAAAGA	3239
Cedrela odorata	288	[A/G]	A:A	A	AAAATGCTCGTGGAGAAAG	ACCGTAATAAATGTAAAGA	3239
Carapa guianensis	288	[A/G]	A:A	A	AAAATGCTCGTGGAGAAAG	ACCGTAATAAATGTAAAGA	3239
Azadirachta indica	289	[A/G]	A:A	A	ACCGTAATAAATGTAAAGA	GAG	3259
Entandrophragma cylindricum	289	[A/G]	G:G	G	ACCGTAATAAATGTAAAGA	GAG	3259
Khaya senegalensis	289	[A/G]	G:G	G	ACCGTAATAAATGTAAAGA	GAG	3259
Cedrela odorata	289	[A/G]	G:G	G	ACCGTAATAAATGTAAAGA	GAG	3259
Carapa guianensis	289	[A/G]	G:G	G	ACCGTAATAAATGTAAAGA	GAG	3259
Azadirachta indica	290	[A/G]	G:G	G	GAG	C	3263
Entandrophragma cylindricum	290	[A/G]	A:A	A	GAG	C	3263
Khaya senegalensis	290	[A/G]	G:G	G	GAG	C	3263
Cedrela odorata	290	[A/G]	G:G	G	GAG	C	3263
Carapa guianensis	290	[A/G]	G:G	G	GAG	C	3263
Azadirachta indica	291	[A/G]	G:G	G	C	TCTTTTACCCAGTAGCGAAGG	3265
Entandrophragma cylindricum	291	[A/G]	A:A	A	C	TCTTTTACCCAGTAGCGAAGG	3265
Khaya senegalensis	291	[A/G]	A:A	A	C	TCTTTTACCCAGTAGCGAAGG	3265
Cedrela odorata	291	[A/G]	A:A	A	C	TCTTTTACCCAGTAGCGAAGG	3265
Carapa guianensis	291	[A/G]	A:A	A	C	TCTTTTACCCAGTAGCGAAGG	3265
Azadirachta indica	292	[A/G]	A:A	A	TCTTTTACCCAGTAGCGAAGG	GTTGAACCAAGATTTCGGGGCGAATG	3287
Entandrophragma cylindricum	292	[A/G]	G:G	G	TCTTTTACCCAGTAGCGAAGG	GTTGAACCAAGATTTCGGGGCGAATG	3287
Khaya senegalensis	292	[A/G]	G:G	G	TCTTTTACCCAGTAGCGAAGG	GTTGAACCAAGATTTCGGGGCGAATG	3287
Cedrela odorata	292	[A/G]	G:G	G	TCTTTTACCCAGTAGCGAAGG	GTTGAACCAAGATTTCGGGGCGAATG	3287
Carapa guianensis	292	[A/G]	G:G	G	TCTTTTACCCAGTAGCGAAGG	GTTGAACCAAGATTTCGGGGCGAATG	3287
Azadirachta indica	293	[T/G]	T:T	T	GTTGAACCAAGATTTCGGGGCGAATG		3314
Entandrophragma cylindricum	293	[T/G]	G:G	G	GTTGAACCAAGATTTCGGGGCGAATG		3314
Khaya senegalensis	293	[T/G]	G:G	G	GTTGAACCAAGATTTCGGGGCGAATG		3314
Cedrela odorata	293	[T/G]	G:G	G	GTTGAACCAAGATTTCGGGGCGAATG		3314
Carapa guianensis	293	[T/G]	G:G	G	GTTGAACCAAGATTTCGGGGCGAATG		3314
Azadirachta indica	294	[A/G]	A:A	A		GTGGGGTATTAGT	3315
Entandrophragma cylindricum	294	[A/G]	G:G	G		GTGGGGTATTAGT	3315
Khaya senegalensis	294	[A/G]	G:G	G		GTGGGGTATTAGT	3315
Cedrela odorata	294	[A/G]	G:G	G		GTGGGGTATTAGT	3315
Carapa guianensis	294	[A/G]	G:G	G		GTGGGGTATTAGT	3315
Azadirachta indica	295	[A/C]	C:C	C	GTGGGGTATTAGT	CATCTAACACATAATTTAAATGTGA	3329
Entandrophragma cylindricum	295	[A/C]	A:A	A	GTGGGGTATTAGT	CATCTAACACATAATTTAAATGTGA	3329
Khaya senegalensis	295	[A/C]	A:A	A	GTGGGGTATTAGT	CATCTAACACATAATTTAAATGTGA	3329
Cedrela odorata	295	[A/C]	A:A	A	GTGGGGTATTAGT	CATCTAACACATAATTTAAATGTGA	3329
Carapa guianensis	295	[A/C]	A:A	A	GTGGGGTATTAGT	CATCTAACACATAATTTAAATGTGA	3329
Azadirachta indica	296	[A/G]	A:A	A	CATCTAACACATAATTTAAATGTGA	AATTTGTCCTCG	3355
Entandrophragma cylindricum	296	[A/G]	G:G	G	CATCTAACACATAATTTAAATGTGA	AATTTGTCCTCG	3355
Khaya senegalensis	296	[A/G]	G:G	G	CATCTAACACATAATTTAAATGTGA	AATTTGTCCTCG	3355
Cedrela odorata	296	[A/G]	G:G	G	CATCTAACACATAATTTAAATGTGA	AATTTGTCCTCG	3355
Carapa guianensis	296	[A/G]	G:G	G	CATCTAACACATAATTTAAATGTGA	AATTTGTCCTCG	3355
Azadirachta indica	297	[A/C]	A:A	A	AATTTGTCCTCG	AAAAAGGAAATATTGAATGAATTGATTGT	3368
Entandrophragma cylindricum	297	[A/C]	A:A	A	AATTTGTCCTCG	AAAAAGGAAATATTGAATGAATTGATTGT	3368
Khaya senegalensis	297	[A/C]	A:A	A	AATTTGTCCTCG	AAAAAGGAAATATTGAATGAATTGATTGT	3368
Cedrela odorata	297	[A/C]	A:A	A	AATTTGTCCTCG	AAAAAGGAAATATTGAATGAATTGATTGT	3368
Carapa guianensis	297	[A/C]	C:C	C	AATTTGTCCTCG	AAAAAGGAAATATTGAATGAATTGATTGT	3368
Azadirachta indica	298	[A/G]	G:G	G	AAAAAGGAAATATTGAATGAATTGATTGT	AATTAT	3398
Entandrophragma cylindricum	298	[A/G]	A:A	A	AAAAAGGAAATATTGAATGAATTGATTGT	AATTAT	3398
Khaya senegalensis	298	[A/G]	A:A	A	AAAAAGGAAATATTGAATGAATTGATTGT	AATTAT	3398
Cedrela odorata	298	[A/G]	A:A	A	AAAAAGGAAATATTGAATGAATTGATTGT	AATTAT	3398
Carapa guianensis	298	[A/G]	A:A	A	AAAAAGGAAATATTGAATGAATTGATTGT	AATTAT	3398
Azadirachta indica	299	[A/G]	G:G	G	AATTAT	AGATTTTTCTAT	3405
Entandrophragma cylindricum	299	[A/G]	A:A	A	AATTAT	AGATTTTTCTAT	3405
Khaya senegalensis	299	[A/G]	A:A	A	AATTAT	AGATTTTTCTAT	3405
Cedrela odorata	299	[A/G]	A:A	A	AATTAT	AGATTTTTCTAT	3405
Carapa guianensis	299	[A/G]	A:A	A	AATTAT	AGATTTTTCTAT	3405
Azadirachta indica	300	[A/T]	A:A	A	AGATTTTTCTAT	TCTTTCCC	3418
Entandrophragma cylindricum	300	[A/T]	T:T	T	AGATTTTTCTAT	TCTTTCCC	3418
Khaya senegalensis	300	[A/T]	T:T	T	AGATTTTTCTAT	TCTTTCCC	3418
Cedrela odorata	300	[A/T]	T:T	T	AGATTTTTCTAT	TCTTTCCC	3418
Carapa guianensis	300	[A/T]	T:T	T	AGATTTTTCTAT	TCTTTCCC	3418
Azadirachta indica	301	[T/C]	T:T	T	TCTTTCCC	TCTAAA	3427
Entandrophragma cylindricum	301	[T/C]	T:T	T	TCTTTCCC	TCTAAA	3427
Khaya senegalensis	301	[T/C]	C:C	C	TCTTTCCC	TCTAAA	3427
Cedrela odorata	301	[T/C]	T:T	T	TCTTTCCC	TCTAAA	3427
Carapa guianensis	301	[T/C]	T:T	T	TCTTTCCC	TCTAAA	3427
Azadirachta indica	302	[A/G]	A:A	A	TCTAAA	AAGCTACTA	3434
Entandrophragma cylindricum	302	[A/G]	G:G	G	TCTAAA	AAGCTACTA	3434
Khaya senegalensis	302	[A/G]	G:G	G	TCTAAA	AAGCTACTA	3434
Cedrela odorata	302	[A/G]	G:G	G	TCTAAA	AAGCTACTA	3434
Carapa guianensis	302	[A/G]	G:G	G	TCTAAA	AAGCTACTA	3434
Azadirachta indica	303	[A/G]	A:A	A	AAGCTACTA	T	3444
Entandrophragma cylindricum	303	[A/G]	A:A	A	AAGCTACTA	T	3444
Khaya senegalensis	303	[A/G]	G:G	G	AAGCTACTA	T	3444
Cedrela odorata	303	[A/G]	A:A	A	AAGCTACTA	T	3444
Carapa guianensis	303	[A/G]	G:G	G	AAGCTACTA	T	3444
Azadirachta indica	304	[T/C]	T:T	T	T	CTAGGGAAAATGGAATTTCCACAATGACT	3446
Entandrophragma cylindricum	304	[T/C]	C:C	C	T	CTAGGGAAAATGGAATTTCCACAATGACT	3446
Khaya senegalensis	304	[T/C]	C:C	C	T	CTAGGGAAAATGGAATTTCCACAATGACT	3446
Cedrela odorata	304	[T/C]	C:C	C	T	CTAGGGAAAATGGAATTTCCACAATGACT	3446
Carapa guianensis	304	[T/C]	C:C	C	T	CTAGGGAAAATGGAATTTCCACAATGACT	3446
Azadirachta indica	305	[C/G]	G:G	G	CTAGGGAAAATGGAATTTCCACAATGACT		3476
Entandrophragma cylindricum	305	[C/G]	G:G	G	CTAGGGAAAATGGAATTTCCACAATGACT		3476
Khaya senegalensis	305	[C/G]	C:C	C	CTAGGGAAAATGGAATTTCCACAATGACT		3476
Cedrela odorata	305	[C/G]	G:G	G	CTAGGGAAAATGGAATTTCCACAATGACT		3476
Carapa guianensis	305	[C/G]	G:G	G	CTAGGGAAAATGGAATTTCCACAATGACT		3476
Azadirachta indica	306	[A/C]	C:C	C		AAATACCTCTGATA	3477
Entandrophragma cylindricum	306	[A/C]	C:C	C		AAATACCTCTGATA	3477
Khaya senegalensis	306	[A/C]	C:C	C		AAATACCTCTGATA	3477
Cedrela odorata	306	[A/C]	C:C	C		AAATACCTCTGATA	3477
Carapa guianensis	306	[A/C]	A:A	A		AAATACCTCTGATA	3477
Azadirachta indica	307	[T/G]	T:T	T	AAATACCTCTGATA	AATTTGAGAAT	3492
Entandrophragma cylindricum	307	[T/G]	G:G	G	AAATACCTCTGATA	AATTTGAGAAT	3492
Khaya senegalensis	307	[T/G]	G:G	G	AAATACCTCTGATA	AATTTGAGAAT	3492
Cedrela odorata	307	[T/G]	G:G	G	AAATACCTCTGATA	AATTTGAGAAT	3492
Carapa guianensis	307	[T/G]	T:T	T	AAATACCTCTGATA	AATTTGAGAAT	3492
Azadirachta indica	308	[A/C]	A:A	A	AATTTGAGAAT		3504
Entandrophragma cylindricum	308	[A/C]	A:A	A	AATTTGAGAAT		3504
Khaya senegalensis	308	[A/C]	C:C	C	AATTTGAGAAT		3504
Cedrela odorata	308	[A/C]	A:A	A	AATTTGAGAAT		3504
Carapa guianensis	308	[A/C]	A:A	A	AATTTGAGAAT		3504
Azadirachta indica	309	[A/C]	C:C	C		AAATTA	3505
Entandrophragma cylindricum	309	[A/C]	A:A	A		AAATTA	3505
Khaya senegalensis	309	[A/C]	A:A	A		AAATTA	3505
Cedrela odorata	309	[A/C]	A:A	A		AAATTA	3505
Carapa guianensis	309	[A/C]	A:A	A		AAATTA	3505
Azadirachta indica	310	[T/G]	G:G	G	AAATTA	AGTTGTGCCCAAAAAATTGATTTTGGTTAGAATCATTA	3512
Entandrophragma cylindricum	310	[T/G]	T:T	T	AAATTA	AGTTGTGCCCAAAAAATTGATTTTGGTTAGAATCATTA	3512
Khaya senegalensis	310	[T/G]	T:T	T	AAATTA	AGTTGTGCCCAAAAAATTGATTTTGGTTAGAATCATTA	3512
Cedrela odorata	310	[T/G]	T:T	T	AAATTA	AGTTGTGCCCAAAAAATTGATTTTGGTTAGAATCATTA	3512
Carapa guianensis	310	[T/G]	T:T	T	AAATTA	AGTTGTGCCCAAAAAATTGATTTTGGTTAGAATCATTA	3512
Azadirachta indica	311	[A/G]	G:G	G	AGTTGTGCCCAAAAAATTGATTTTGGTTAGAATCATTA		3551
Entandrophragma cylindricum	311	[A/G]	A:A	A	AGTTGTGCCCAAAAAATTGATTTTGGTTAGAATCATTA		3551
Khaya senegalensis	311	[A/G]	A:A	A	AGTTGTGCCCAAAAAATTGATTTTGGTTAGAATCATTA		3551
Cedrela odorata	311	[A/G]	A:A	A	AGTTGTGCCCAAAAAATTGATTTTGGTTAGAATCATTA		3551
Carapa guianensis	311	[A/G]	A:A	A	AGTTGTGCCCAAAAAATTGATTTTGGTTAGAATCATTA		3551
Azadirachta indica	312	[A/C]	C:C	C		A	3552
Entandrophragma cylindricum	312	[A/C]	C:C	C		A	3552
Khaya senegalensis	312	[A/C]	C:C	C		A	3552
Cedrela odorata	312	[A/C]	C:C	C		A	3552
Carapa guianensis	312	[A/C]	A:A	A		A	3552
Azadirachta indica	313	[A/G]	G:G	G	A	AAATACTCAAATAAATCGGTTGATACATTCGAGTAATTAACC	3554
Entandrophragma cylindricum	313	[A/G]	A:A	A	A	AAATACTCAAATAAATCGGTTGATACATTCGAGTAATTAACC	3554
Khaya senegalensis	313	[A/G]	A:A	A	A	AAATACTCAAATAAATCGGTTGATACATTCGAGTAATTAACC	3554
Cedrela odorata	313	[A/G]	A:A	A	A	AAATACTCAAATAAATCGGTTGATACATTCGAGTAATTAACC	3554
Carapa guianensis	313	[A/G]	A:A	A	A	AAATACTCAAATAAATCGGTTGATACATTCGAGTAATTAACC	3554
Azadirachta indica	314	[C/G]	G:G	G	AAATACTCAAATAAATCGGTTGATACATTCGAGTAATTAACC	TTTCACACTTAGTGAACTA	3597
Entandrophragma cylindricum	314	[C/G]	G:G	G	AAATACTCAAATAAATCGGTTGATACATTCGAGTAATTAACC	TTTCACACTTAGTGAACTA	3597
Khaya senegalensis	314	[C/G]	C:C	C	AAATACTCAAATAAATCGGTTGATACATTCGAGTAATTAACC	TTTCACACTTAGTGAACTA	3597
Cedrela odorata	314	[C/G]	G:G	G	AAATACTCAAATAAATCGGTTGATACATTCGAGTAATTAACC	TTTCACACTTAGTGAACTA	3597
Carapa guianensis	314	[C/G]	G:G	G	AAATACTCAAATAAATCGGTTGATACATTCGAGTAATTAACC	TTTCACACTTAGTGAACTA	3597
Azadirachta indica	315	[T/G]	G:G	G	TTTCACACTTAGTGAACTA	ATTTATT	3617
Entandrophragma cylindricum	315	[T/G]	G:G	G	TTTCACACTTAGTGAACTA	ATTTATT	3617
Khaya senegalensis	315	[T/G]	T:T	T	TTTCACACTTAGTGAACTA	ATTTATT	3617
Cedrela odorata	315	[T/G]	G:G	G	TTTCACACTTAGTGAACTA	ATTTATT	3617
Carapa guianensis	315	[T/G]	G:G	G	TTTCACACTTAGTGAACTA	ATTTATT	3617
Azadirachta indica	316	[T/G]	G:G	G	ATTTATT	TCATAA	3625
Entandrophragma cylindricum	316	[T/G]	G:G	G	ATTTATT	TCATAA	3625
Khaya senegalensis	316	[T/G]	T:T	T	ATTTATT	TCATAA	3625
Cedrela odorata	316	[T/G]	G:G	G	ATTTATT	TCATAA	3625
Carapa guianensis	316	[T/G]	T:T	T	ATTTATT	TCATAA	3625
Azadirachta indica	317	[T/C]	T:T	T	TCATAA	CC	3632
Entandrophragma cylindricum	317	[T/C]	C:C	C	TCATAA	CC	3632
Khaya senegalensis	317	[T/C]	C:C	C	TCATAA	CC	3632
Cedrela odorata	317	[T/C]	C:C	C	TCATAA	CC	3632
Carapa guianensis	317	[T/C]	C:C	C	TCATAA	CC	3632
Azadirachta indica	318	[A/C]	C:C	C	CC	CATTTTCCAATGAAATC	3635
Entandrophragma cylindricum	318	[A/C]	A:A	A	CC	CATTTTCCAATGAAATC	3635
Khaya senegalensis	318	[A/C]	A:A	A	CC	CATTTTCCAATGAAATC	3635
Cedrela odorata	318	[A/C]	A:A	A	CC	CATTTTCCAATGAAATC	3635
Carapa guianensis	318	[A/C]	A:A	A	CC	CATTTTCCAATGAAATC	3635
Azadirachta indica	319	[A/G]	A:A	A	CATTTTCCAATGAAATC	TCGAT	3653
Entandrophragma cylindricum	319	[A/G]	G:G	G	CATTTTCCAATGAAATC	TCGAT	3653
Khaya senegalensis	319	[A/G]	G:G	G	CATTTTCCAATGAAATC	TCGAT	3653
Cedrela odorata	319	[A/G]	G:G	G	CATTTTCCAATGAAATC	TCGAT	3653
Carapa guianensis	319	[A/G]	G:G	G	CATTTTCCAATGAAATC	TCGAT	3653
Azadirachta indica	320	[T/C]	T:T	T	TCGAT	TATTTAAACCATGATCAT	3659
Entandrophragma cylindricum	320	[T/C]	C:C	C	TCGAT	TATTTAAACCATGATCAT	3659
Khaya senegalensis	320	[T/C]	C:C	C	TCGAT	TATTTAAACCATGATCAT	3659
Cedrela odorata	320	[T/C]	C:C	C	TCGAT	TATTTAAACCATGATCAT	3659
Carapa guianensis	320	[T/C]	C:C	C	TCGAT	TATTTAAACCATGATCAT	3659
Azadirachta indica	321	[C/G]	G:G	G	TATTTAAACCATGATCAT	AGCAAGT	3678
Entandrophragma cylindricum	321	[C/G]	C:C	C	TATTTAAACCATGATCAT	AGCAAGT	3678
Khaya senegalensis	321	[C/G]	C:C	C	TATTTAAACCATGATCAT	AGCAAGT	3678
Cedrela odorata	321	[C/G]	C:C	C	TATTTAAACCATGATCAT	AGCAAGT	3678
Carapa guianensis	321	[C/G]	C:C	C	TATTTAAACCATGATCAT	AGCAAGT	3678
Azadirachta indica	322	[A/G]	A:A	A	AGCAAGT	CATAAATATACTCCC	3686
Entandrophragma cylindricum	322	[A/G]	G:G	G	AGCAAGT	CATAAATATACTCCC	3686
Khaya senegalensis	322	[A/G]	G:G	G	AGCAAGT	CATAAATATACTCCC	3686
Cedrela odorata	322	[A/G]	G:G	G	AGCAAGT	CATAAATATACTCCC	3686
Carapa guianensis	322	[A/G]	G:G	G	AGCAAGT	CATAAATATACTCCC	3686
Azadirachta indica	323	[T/G]	G:G	G	CATAAATATACTCCC	AAAAAGAAGTGGGTATAGGAAGTCGTGTTGTTGAGATCTATCTAGTTCTAAATATACTTGAAATTCCTCCATTT	3702
Entandrophragma cylindricum	323	[T/G]	G:G	G	CATAAATATACTCCC	AAAAAGAAGTGGGTATAGGAAGTCGTGTTGTTGAGATCTATCTAGTTCTAAATATACTTGAAATTCCTCCATTT	3702
Khaya senegalensis	323	[T/G]	T:T	T	CATAAATATACTCCC	AAAAAGAAGTGGGTATAGGAAGTCGTGTTGTTGAGATCTATCTAGTTCTAAATATACTTGAAATTCCTCCATTT	3702
Cedrela odorata	323	[T/G]	G:G	G	CATAAATATACTCCC	AAAAAGAAGTGGGTATAGGAAGTCGTGTTGTTGAGATCTATCTAGTTCTAAATATACTTGAAATTCCTCCATTT	3702
Carapa guianensis	323	[T/G]	G:G	G	CATAAATATACTCCC	AAAAAGAAGTGGGTATAGGAAGTCGTGTTGTTGAGATCTATCTAGTTCTAAATATACTTGAAATTCCTCCATTT	3702
Azadirachta indica	324	[A/G]	G:G	G	AAAAAGAAGTGGGTATAGGAAGTCGTGTTGTTGAGATCTATCTAGTTCTAAATATACTTGAAATTCCTCCATTT	AAATTAGATTGAAACCGAAG	3777
Entandrophragma cylindricum	324	[A/G]	A:A	A	AAAAAGAAGTGGGTATAGGAAGTCGTGTTGTTGAGATCTATCTAGTTCTAAATATACTTGAAATTCCTCCATTT	AAATTAGATTGAAACCGAAG	3777
Khaya senegalensis	324	[A/G]	G:G	G	AAAAAGAAGTGGGTATAGGAAGTCGTGTTGTTGAGATCTATCTAGTTCTAAATATACTTGAAATTCCTCCATTT	AAATTAGATTGAAACCGAAG	3777
Cedrela odorata	324	[A/G]	G:G	G	AAAAAGAAGTGGGTATAGGAAGTCGTGTTGTTGAGATCTATCTAGTTCTAAATATACTTGAAATTCCTCCATTT	AAATTAGATTGAAACCGAAG	3777
Carapa guianensis	324	[A/G]	G:G	G	AAAAAGAAGTGGGTATAGGAAGTCGTGTTGTTGAGATCTATCTAGTTCTAAATATACTTGAAATTCCTCCATTT	AAATTAGATTGAAACCGAAG	3777
Azadirachta indica	325	[A/G]	G:G	G	AAATTAGATTGAAACCGAAG	TAAGGGATTTA	3798
Entandrophragma cylindricum	325	[A/G]	G:G	G	AAATTAGATTGAAACCGAAG	TAAGGGATTTA	3798
Khaya senegalensis	325	[A/G]	A:A	A	AAATTAGATTGAAACCGAAG	TAAGGGATTTA	3798
Cedrela odorata	325	[A/G]	G:G	G	AAATTAGATTGAAACCGAAG	TAAGGGATTTA	3798
Carapa guianensis	325	[A/G]	G:G	G	AAATTAGATTGAAACCGAAG	TAAGGGATTTA	3798
Azadirachta indica	326	[T/G]	G:G	G	TAAGGGATTTA	TGGATGATCAAATGATACATAGTGCGATACAGCGAAAACAAAGTATTGTAGTAA	3810
Entandrophragma cylindricum	326	[T/G]	T:T	T	TAAGGGATTTA	TGGATGATCAAATGATACATAGTGCGATACAGCGAAAACAAAGTATTGTAGTAA	3810
Khaya senegalensis	326	[T/G]	T:T	T	TAAGGGATTTA	TGGATGATCAAATGATACATAGTGCGATACAGCGAAAACAAAGTATTGTAGTAA	3810
Cedrela odorata	326	[T/G]	T:T	T	TAAGGGATTTA	TGGATGATCAAATGATACATAGTGCGATACAGCGAAAACAAAGTATTGTAGTAA	3810
Carapa guianensis	326	[T/G]	T:T	T	TAAGGGATTTA	TGGATGATCAAATGATACATAGTGCGATACAGCGAAAACAAAGTATTGTAGTAA	3810
Azadirachta indica	327	indel	insertion	insertion	TGGATGATCAAATGATACATAGTGCGATACAGCGAAAACAAAGTATTGTAGTAA	AAAAAA	3865
Entandrophragma cylindricum	327	indel	deletion	deletion	TGGATGATCAAATGATACATAGTGCGATACAGCGAAAACAAAGTATTGTAGTAA	AAAAAA	3865
Khaya senegalensis	327	indel	deletion	deletion	TGGATGATCAAATGATACATAGTGCGATACAGCGAAAACAAAGTATTGTAGTAA	AAAAAA	3865
Cedrela odorata	327	indel	deletion	deletion	TGGATGATCAAATGATACATAGTGCGATACAGCGAAAACAAAGTATTGTAGTAA	AAAAAA	3865
Carapa guianensis	327	indel	deletion	deletion	TGGATGATCAAATGATACATAGTGCGATACAGCGAAAACAAAGTATTGTAGTAA	AAAAAA	3865
Azadirachta indica	328	indel	insertion	insertion	AAAAAA		3872
Entandrophragma cylindricum	328	indel	insertion	insertion	AAAAAA		3872
Khaya senegalensis	328	indel	insertion	insertion	AAAAAA		3872
Cedrela odorata	328	indel	deletion	deletion	AAAAAA		3872
Carapa guianensis	328	indel	insertion	insertion	AAAAAA		3872
Azadirachta indica	329	indel	insertion	insertion			3873
Entandrophragma cylindricum	329	indel	deletion	deletion			3873
Khaya senegalensis	329	indel	insertion	insertion			3873
Cedrela odorata	329	indel	deletion	deletion			3873
Carapa guianensis	329	indel	deletion	deletion			3873
Azadirachta indica	330	[A/G]	G:G	G		T	3874
Entandrophragma cylindricum	330	[A/G]	G:G	G		T	3874
Khaya senegalensis	330	[A/G]	G:G	G		T	3874
Cedrela odorata	330	[A/G]	G:G	G		T	3874
Carapa guianensis	330	[A/G]	A:A	A		T	3874
Azadirachta indica	331	[A/G]	A:A	A	T	GATACCTTGAAAACGAGTC	3876
Entandrophragma cylindricum	331	[A/G]	A:A	A	T	GATACCTTGAAAACGAGTC	3876
Khaya senegalensis	331	[A/G]	G:G	G	T	GATACCTTGAAAACGAGTC	3876
Cedrela odorata	331	[A/G]	A:A	A	T	GATACCTTGAAAACGAGTC	3876
Carapa guianensis	331	[A/G]	A:A	A	T	GATACCTTGAAAACGAGTC	3876
Azadirachta indica	332	[C/G]	C:C	C	GATACCTTGAAAACGAGTC	ACTCAT	3896
Entandrophragma cylindricum	332	[C/G]	G:G	G	GATACCTTGAAAACGAGTC	ACTCAT	3896
Khaya senegalensis	332	[C/G]	G:G	G	GATACCTTGAAAACGAGTC	ACTCAT	3896
Cedrela odorata	332	[C/G]	G:G	G	GATACCTTGAAAACGAGTC	ACTCAT	3896
Carapa guianensis	332	[C/G]	G:G	G	GATACCTTGAAAACGAGTC	ACTCAT	3896
Azadirachta indica	333	[T/C]	T:T	T	ACTCAT	ACCGGATTCTCTATCCTCTCATTTTCCATTTAATT	3903
Entandrophragma cylindricum	333	[T/C]	C:C	C	ACTCAT	ACCGGATTCTCTATCCTCTCATTTTCCATTTAATT	3903
Khaya senegalensis	333	[T/C]	C:C	C	ACTCAT	ACCGGATTCTCTATCCTCTCATTTTCCATTTAATT	3903
Cedrela odorata	333	[T/C]	C:C	C	ACTCAT	ACCGGATTCTCTATCCTCTCATTTTCCATTTAATT	3903
Carapa guianensis	333	[T/C]	C:C	C	ACTCAT	ACCGGATTCTCTATCCTCTCATTTTCCATTTAATT	3903
Azadirachta indica	334	indel	deletion	deletion	ACCGGATTCTCTATCCTCTCATTTTCCATTTAATT		3939
Entandrophragma cylindricum	334	indel	insertion	insertion	ACCGGATTCTCTATCCTCTCATTTTCCATTTAATT		3939
Khaya senegalensis	334	indel	insertion	insertion	ACCGGATTCTCTATCCTCTCATTTTCCATTTAATT		3939
Cedrela odorata	334	indel	insertion	insertion	ACCGGATTCTCTATCCTCTCATTTTCCATTTAATT		3939
Carapa guianensis	334	indel	insertion	insertion	ACCGGATTCTCTATCCTCTCATTTTCCATTTAATT		3939
Azadirachta indica	335	[A/C]	0	0			3941
Entandrophragma cylindricum	335	[A/C]	A:A	A			3941
Khaya senegalensis	335	[A/C]	A:A	A			3941
Cedrela odorata	335	[A/C]	A:A	A			3941
Carapa guianensis	335	[A/C]	C:C	C			3941
Azadirachta indica	336	indel	deletion	deletion			3943
Entandrophragma cylindricum	336	indel	deletion	deletion			3943
Khaya senegalensis	336	indel	deletion	deletion			3943
Cedrela odorata	336	indel	insertion	insertion			3943
Carapa guianensis	336	indel	deletion	deletion			3943
Azadirachta indica	337	[A/T]	T:T	T		AATTG	3958
Entandrophragma cylindricum	337	[A/T]	T:T	T		AATTG	3958
Khaya senegalensis	337	[A/T]	T:T	T		AATTG	3958
Cedrela odorata	337	[A/T]	T:T	T		AATTG	3958
Carapa guianensis	337	[A/T]	A:A	A		AATTG	3958
Azadirachta indica	338	[A/G]	A:A	A	AATTG	TTTATGTTTGTTATAGT	3964
Entandrophragma cylindricum	338	[A/G]	G:G	G	AATTG	TTTATGTTTGTTATAGT	3964
Khaya senegalensis	338	[A/G]	G:G	G	AATTG	TTTATGTTTGTTATAGT	3964
Cedrela odorata	338	[A/G]	A:A	A	AATTG	TTTATGTTTGTTATAGT	3964
Carapa guianensis	338	[A/G]	G:G	G	AATTG	TTTATGTTTGTTATAGT	3964
Azadirachta indica	339	[A/C]	A:A	A	TTTATGTTTGTTATAGT	TAAAAGTTAGAAATCCTTTATTTTTTCAATCCAATCGCTCTTTT	3982
Entandrophragma cylindricum	339	[A/C]	A:A	A	TTTATGTTTGTTATAGT	TAAAAGTTAGAAATCCTTTATTTTTTCAATCCAATCGCTCTTTT	3982
Khaya senegalensis	339	[A/C]	A:A	A	TTTATGTTTGTTATAGT	TAAAAGTTAGAAATCCTTTATTTTTTCAATCCAATCGCTCTTTT	3982
Cedrela odorata	339	[A/C]	C:C	C	TTTATGTTTGTTATAGT	TAAAAGTTAGAAATCCTTTATTTTTTCAATCCAATCGCTCTTTT	3982
Carapa guianensis	339	[A/C]	A:A	A	TTTATGTTTGTTATAGT	TAAAAGTTAGAAATCCTTTATTTTTTCAATCCAATCGCTCTTTT	3982
Azadirachta indica	340	[T/G]	T:T	T	TAAAAGTTAGAAATCCTTTATTTTTTCAATCCAATCGCTCTTTT	ATTTTGGAAAAA	4027
Entandrophragma cylindricum	340	[T/G]	G:G	G	TAAAAGTTAGAAATCCTTTATTTTTTCAATCCAATCGCTCTTTT	ATTTTGGAAAAA	4027
Khaya senegalensis	340	[T/G]	G:G	G	TAAAAGTTAGAAATCCTTTATTTTTTCAATCCAATCGCTCTTTT	ATTTTGGAAAAA	4027
Cedrela odorata	340	[T/G]	G:G	G	TAAAAGTTAGAAATCCTTTATTTTTTCAATCCAATCGCTCTTTT	ATTTTGGAAAAA	4027
Carapa guianensis	340	[T/G]	G:G	G	TAAAAGTTAGAAATCCTTTATTTTTTCAATCCAATCGCTCTTTT	ATTTTGGAAAAA	4027
Azadirachta indica	341	[A/C]	A:A	A	ATTTTGGAAAAA		4040
Entandrophragma cylindricum	341	[A/C]	A:A	A	ATTTTGGAAAAA		4040
Khaya senegalensis	341	[A/C]	A:A	A	ATTTTGGAAAAA		4040
Cedrela odorata	341	[A/C]	C:C	C	ATTTTGGAAAAA		4040
Carapa guianensis	341	[A/C]	A:A	A	ATTTTGGAAAAA		4040
Azadirachta indica	342	indel	insertion	insertion			4041
Entandrophragma cylindricum	342	indel	deletion	deletion			4041
Khaya senegalensis	342	indel	deletion	deletion			4041
Cedrela odorata	342	indel	deletion	deletion			4041
Carapa guianensis	342	indel	deletion	deletion			4041
Azadirachta indica	343	[T/C]	C:C	C			4044
Entandrophragma cylindricum	343	[T/C]	C:C	C			4044
Khaya senegalensis	343	[T/C]	C:C	C			4044
Cedrela odorata	343	[T/C]	T:T	T			4044
Carapa guianensis	343	[T/C]	C:C	C			4044
Azadirachta indica	344	indel	insertion	insertion			4045
Entandrophragma cylindricum	344	indel	deletion	deletion			4045
Khaya senegalensis	344	indel	insertion	insertion			4045
Cedrela odorata	344	indel	insertion	insertion			4045
Carapa guianensis	344	indel	insertion	insertion			4045
Azadirachta indica	345	[T/C]	T:T	T	TCTTTATCAATATACTGCTTCTT	TACACATTCATCTTTGACCCATAATAG	4070
Entandrophragma cylindricum	345	[T/C]	C:C	C	TCTTTATCAATATACTGCTTCTT	TACACATTCATCTTTGACCCATAATAG	4070
Khaya senegalensis	345	[T/C]	C:C	C	TCTTTATCAATATACTGCTTCTT	TACACATTCATCTTTGACCCATAATAG	4070
Cedrela odorata	345	[T/C]	C:C	C	TCTTTATCAATATACTGCTTCTT	TACACATTCATCTTTGACCCATAATAG	4070
Carapa guianensis	345	[T/C]	C:C	C	TCTTTATCAATATACTGCTTCTT	TACACATTCATCTTTGACCCATAATAG	4070
Azadirachta indica	346	[A/G]	A:A	A	TACACATTCATCTTTGACCCATAATAG	GACT	4098
Entandrophragma cylindricum	346	[A/G]	G:G	G	TACACATTCATCTTTGACCCATAATAG	GACT	4098
Khaya senegalensis	346	[A/G]	G:G	G	TACACATTCATCTTTGACCCATAATAG	GACT	4098
Cedrela odorata	346	[A/G]	G:G	G	TACACATTCATCTTTGACCCATAATAG	GACT	4098
Carapa guianensis	346	[A/G]	G:G	G	TACACATTCATCTTTGACCCATAATAG	GACT	4098
Azadirachta indica	347	indel	insertion	insertion	GACT	AA	4103
Entandrophragma cylindricum	347	indel	deletion	deletion	GACT	AA	4103
Khaya senegalensis	347	indel	deletion	deletion	GACT	AA	4103
Cedrela odorata	347	indel	deletion	deletion	GACT	AA	4103
Carapa guianensis	347	indel	deletion	deletion	GACT	AA	4103
Azadirachta indica	348	[C/G]	G:G	G	AA	TAATACTTAGGATT	4106
Entandrophragma cylindricum	348	[C/G]	C:C	C	AA	TAATACTTAGGATT	4106
Khaya senegalensis	348	[C/G]	C:C	C	AA	TAATACTTAGGATT	4106
Cedrela odorata	348	[C/G]	C:C	C	AA	TAATACTTAGGATT	4106
Carapa guianensis	348	[C/G]	C:C	C	AA	TAATACTTAGGATT	4106
Azadirachta indica	349	[T/C]	T:T	T	TAATACTTAGGATT	ATTAAATAAATCGATAAT	4121
Entandrophragma cylindricum	349	[T/C]	C:C	C	TAATACTTAGGATT	ATTAAATAAATCGATAAT	4121
Khaya senegalensis	349	[T/C]	C:C	C	TAATACTTAGGATT	ATTAAATAAATCGATAAT	4121
Cedrela odorata	349	[T/C]	C:C	C	TAATACTTAGGATT	ATTAAATAAATCGATAAT	4121
Carapa guianensis	349	[T/C]	C:C	C	TAATACTTAGGATT	ATTAAATAAATCGATAAT	4121
Azadirachta indica	350	[A/C]	C:C	C	ATTAAATAAATCGATAAT	CACTCATGGGAAA	4140
Entandrophragma cylindricum	350	[A/C]	C:C	C	ATTAAATAAATCGATAAT	CACTCATGGGAAA	4140
Khaya senegalensis	350	[A/C]	C:C	C	ATTAAATAAATCGATAAT	CACTCATGGGAAA	4140
Cedrela odorata	350	[A/C]	A:A	A	ATTAAATAAATCGATAAT	CACTCATGGGAAA	4140
Carapa guianensis	350	[A/C]	C:C	C	ATTAAATAAATCGATAAT	CACTCATGGGAAA	4140
Azadirachta indica	351	[A/C]	A:A	A	CACTCATGGGAAA	CCTTTCCCC	4154
Entandrophragma cylindricum	351	[A/C]	C:C	C	CACTCATGGGAAA	CCTTTCCCC	4154
Khaya senegalensis	351	[A/C]	C:C	C	CACTCATGGGAAA	CCTTTCCCC	4154
Cedrela odorata	351	[A/C]	C:C	C	CACTCATGGGAAA	CCTTTCCCC	4154
Carapa guianensis	351	[A/C]	C:C	C	CACTCATGGGAAA	CCTTTCCCC	4154
Azadirachta indica	352	[A/G]	G:G	G	CCTTTCCCC		4164
Entandrophragma cylindricum	352	[A/G]	A:A	A	CCTTTCCCC		4164
Khaya senegalensis	352	[A/G]	G:G	G	CCTTTCCCC		4164
Cedrela odorata	352	[A/G]	G:G	G	CCTTTCCCC		4164
Carapa guianensis	352	[A/G]	G:G	G	CCTTTCCCC		4164
Azadirachta indica	353	[T/C]	C:C	C		GTTAGGAACTAATATCTTTTTAACGTTTAATTAGATCGGG	4165
Entandrophragma cylindricum	353	[T/C]	C:C	C		GTTAGGAACTAATATCTTTTTAACGTTTAATTAGATCGGG	4165
Khaya senegalensis	353	[T/C]	C:C	C		GTTAGGAACTAATATCTTTTTAACGTTTAATTAGATCGGG	4165
Cedrela odorata	353	[T/C]	C:C	C		GTTAGGAACTAATATCTTTTTAACGTTTAATTAGATCGGG	4165
Carapa guianensis	353	[T/C]	T:T	T		GTTAGGAACTAATATCTTTTTAACGTTTAATTAGATCGGG	4165
Azadirachta indica	354	[T/G]	G:G	G	GTTAGGAACTAATATCTTTTTAACGTTTAATTAGATCGGG	AAT	4206
Entandrophragma cylindricum	354	[T/G]	T:T	T	GTTAGGAACTAATATCTTTTTAACGTTTAATTAGATCGGG	AAT	4206
Khaya senegalensis	354	[T/G]	G:G	G	GTTAGGAACTAATATCTTTTTAACGTTTAATTAGATCGGG	AAT	4206
Cedrela odorata	354	[T/G]	T:T	T	GTTAGGAACTAATATCTTTTTAACGTTTAATTAGATCGGG	AAT	4206
Carapa guianensis	354	[T/G]	G:G	G	GTTAGGAACTAATATCTTTTTAACGTTTAATTAGATCGGG	AAT	4206
Azadirachta indica	355	[T/C]	T:T	T	AAT	ATTCAAATTAAGAACAGAAG	4210
Entandrophragma cylindricum	355	[T/C]	C:C	C	AAT	ATTCAAATTAAGAACAGAAG	4210
Khaya senegalensis	355	[T/C]	C:C	C	AAT	ATTCAAATTAAGAACAGAAG	4210
Cedrela odorata	355	[T/C]	C:C	C	AAT	ATTCAAATTAAGAACAGAAG	4210
Carapa guianensis	355	[T/C]	C:C	C	AAT	ATTCAAATTAAGAACAGAAG	4210
Azadirachta indica	356	[T/C]	T:T	T	ATTCAAATTAAGAACAGAAG	TCGTT	4231
Entandrophragma cylindricum	356	[T/C]	C:C	C	ATTCAAATTAAGAACAGAAG	TCGTT	4231
Khaya senegalensis	356	[T/C]	C:C	C	ATTCAAATTAAGAACAGAAG	TCGTT	4231
Cedrela odorata	356	[T/C]	C:C	C	ATTCAAATTAAGAACAGAAG	TCGTT	4231
Carapa guianensis	356	[T/C]	C:C	C	ATTCAAATTAAGAACAGAAG	TCGTT	4231
Azadirachta indica	357	[A/C]	A:A	A	TCGTT	CTTTTTGTT	4237
Entandrophragma cylindricum	357	[A/C]	C:C	C	TCGTT	CTTTTTGTT	4237
Khaya senegalensis	357	[A/C]	C:C	C	TCGTT	CTTTTTGTT	4237
Cedrela odorata	357	[A/C]	C:C	C	TCGTT	CTTTTTGTT	4237
Carapa guianensis	357	[A/C]	C:C	C	TCGTT	CTTTTTGTT	4237
Azadirachta indica	358	[T/G]	G:G	G	CTTTTTGTT	C	4247
Entandrophragma cylindricum	358	[T/G]	T:T	T	CTTTTTGTT	C	4247
Khaya senegalensis	358	[T/G]	T:T	T	CTTTTTGTT	C	4247
Cedrela odorata	358	[T/G]	T:T	T	CTTTTTGTT	C	4247
Carapa guianensis	358	[T/G]	T:T	T	CTTTTTGTT	C	4247
Azadirachta indica	359	indel	deletion	deletion	C		4249
Entandrophragma cylindricum	359	indel	deletion	deletion	C		4249
Khaya senegalensis	359	indel	deletion	deletion	C		4249
Cedrela odorata	359	indel	deletion	deletion	C		4249
Carapa guianensis	359	indel	insertion	insertion	C		4249
Azadirachta indica	360	[T/G]	T:T	T	CC		4268
Entandrophragma cylindricum	360	[T/G]	G:G	G	CC		4268
Khaya senegalensis	360	[T/G]	G:G	G	CC		4268
Cedrela odorata	360	[T/G]	G:G	G	CC		4268
Carapa guianensis	360	[T/G]	G:G	G	CC		4268
Azadirachta indica	361	[A/C]	C:C	C			4269
Entandrophragma cylindricum	361	[A/C]	A:A	A			4269
Khaya senegalensis	361	[A/C]	A:A	A			4269
Cedrela odorata	361	[A/C]	A:A	A			4269
Carapa guianensis	361	[A/C]	A:A	A			4269
Azadirachta indica	362	[A/T]	T:T	T		AATTGGAACCCTAGGG	4270
Entandrophragma cylindricum	362	[A/T]	A:A	A		AATTGGAACCCTAGGG	4270
Khaya senegalensis	362	[A/T]	T:T	T		AATTGGAACCCTAGGG	4270
Cedrela odorata	362	[A/T]	T:T	T		AATTGGAACCCTAGGG	4270
Carapa guianensis	362	[A/T]	T:T	T		AATTGGAACCCTAGGG	4270
Azadirachta indica	363	indel	insertion	insertion	AATTGGAACCCTAGGG		4287
Entandrophragma cylindricum	363	indel	deletion	deletion	AATTGGAACCCTAGGG		4287
Khaya senegalensis	363	indel	deletion	deletion	AATTGGAACCCTAGGG		4287
Cedrela odorata	363	indel	deletion	deletion	AATTGGAACCCTAGGG		4287
Carapa guianensis	363	indel	deletion	deletion	AATTGGAACCCTAGGG		4287
Azadirachta indica	364	[T/C]	T:T	T		TCTATCCATTTATTCA	4288
Entandrophragma cylindricum	364	[T/C]	T:T	T		TCTATCCATTTATTCA	4288
Khaya senegalensis	364	[T/C]	C:C	C		TCTATCCATTTATTCA	4288
Cedrela odorata	364	[T/C]	C:C	C		TCTATCCATTTATTCA	4288
Carapa guianensis	364	[T/C]	C:C	C		TCTATCCATTTATTCA	4288
Azadirachta indica	365	[T/C]	C:C	C	TCTATCCATTTATTCA	TCGACCCAACTTTGAATT	4305
Entandrophragma cylindricum	365	[T/C]	T:T	T	TCTATCCATTTATTCA	TCGACCCAACTTTGAATT	4305
Khaya senegalensis	365	[T/C]	T:T	T	TCTATCCATTTATTCA	TCGACCCAACTTTGAATT	4305
Cedrela odorata	365	[T/C]	T:T	T	TCTATCCATTTATTCA	TCGACCCAACTTTGAATT	4305
Carapa guianensis	365	[T/C]	T:T	T	TCTATCCATTTATTCA	TCGACCCAACTTTGAATT	4305
Azadirachta indica	366	[A/C]	A:A	A	TCGACCCAACTTTGAATT	A	4324
Entandrophragma cylindricum	366	[A/C]	A:A	A	TCGACCCAACTTTGAATT	A	4324
Khaya senegalensis	366	[A/C]	C:C	C	TCGACCCAACTTTGAATT	A	4324
Cedrela odorata	366	[A/C]	A:A	A	TCGACCCAACTTTGAATT	A	4324
Carapa guianensis	366	[A/C]	C:C	C	TCGACCCAACTTTGAATT	A	4324
Azadirachta indica	367	[A/T]	T:T	T	A	TTT	4326
Entandrophragma cylindricum	367	[A/T]	A:A	A	A	TTT	4326
Khaya senegalensis	367	[A/T]	A:A	A	A	TTT	4326
Cedrela odorata	367	[A/T]	A:A	A	A	TTT	4326
Carapa guianensis	367	[A/T]	A:A	A	A	TTT	4326
Azadirachta indica	368	[T/C]	T:T	T	TTT		4330
Entandrophragma cylindricum	368	[T/C]	C:C	C	TTT		4330
Khaya senegalensis	368	[T/C]	C:C	C	TTT		4330
Cedrela odorata	368	[T/C]	C:C	C	TTT		4330
Carapa guianensis	368	[T/C]	C:C	C	TTT		4330
Azadirachta indica	369	[T/C]	T:T	T		TTTGTT	4331
Entandrophragma cylindricum	369	[T/C]	T:T	T		TTTGTT	4331
Khaya senegalensis	369	[T/C]	T:T	T		TTTGTT	4331
Cedrela odorata	369	[T/C]	C:C	C		TTTGTT	4331
Carapa guianensis	369	[T/C]	T:T	T		TTTGTT	4331
Azadirachta indica	370	[A/C]	A:A	A	TTTGTT	CGCGCCAAGAATTAAAACTTG	4338
Entandrophragma cylindricum	370	[A/C]	C:C	C	TTTGTT	CGCGCCAAGAATTAAAACTTG	4338
Khaya senegalensis	370	[A/C]	C:C	C	TTTGTT	CGCGCCAAGAATTAAAACTTG	4338
Cedrela odorata	370	[A/C]	C:C	C	TTTGTT	CGCGCCAAGAATTAAAACTTG	4338
Carapa guianensis	370	[A/C]	C:C	C	TTTGTT	CGCGCCAAGAATTAAAACTTG	4338
Azadirachta indica	371	[A/G]	G:G	G	CGCGCCAAGAATTAAAACTTG	TTTTGT	4360
Entandrophragma cylindricum	371	[A/G]	G:G	G	CGCGCCAAGAATTAAAACTTG	TTTTGT	4360
Khaya senegalensis	371	[A/G]	G:G	G	CGCGCCAAGAATTAAAACTTG	TTTTGT	4360
Cedrela odorata	371	[A/G]	A:A	A	CGCGCCAAGAATTAAAACTTG	TTTTGT	4360
Carapa guianensis	371	[A/G]	G:G	G	CGCGCCAAGAATTAAAACTTG	TTTTGT	4360
Azadirachta indica	372	[A/G]	G:G	G	TTTTGT	TCGA	4367
Entandrophragma cylindricum	372	[A/G]	A:A	A	TTTTGT	TCGA	4367
Khaya senegalensis	372	[A/G]	A:A	A	TTTTGT	TCGA	4367
Cedrela odorata	372	[A/G]	A:A	A	TTTTGT	TCGA	4367
Carapa guianensis	372	[A/G]	A:A	A	TTTTGT	TCGA	4367
Azadirachta indica	373	[T/G]	G:G	G	TCGA	TGAA	4372
Entandrophragma cylindricum	373	[T/G]	T:T	T	TCGA	TGAA	4372
Khaya senegalensis	373	[T/G]	T:T	T	TCGA	TGAA	4372
Cedrela odorata	373	[T/G]	T:T	T	TCGA	TGAA	4372
Carapa guianensis	373	[T/G]	T:T	T	TCGA	TGAA	4372
Azadirachta indica	374	[A/T]	T:T	T	TGAA	AAGAATAAAATATTCTC	4377
Entandrophragma cylindricum	374	[A/T]	A:A	A	TGAA	AAGAATAAAATATTCTC	4377
Khaya senegalensis	374	[A/T]	T:T	T	TGAA	AAGAATAAAATATTCTC	4377
Cedrela odorata	374	[A/T]	T:T	T	TGAA	AAGAATAAAATATTCTC	4377
Carapa guianensis	374	[A/T]	T:T	T	TGAA	AAGAATAAAATATTCTC	4377
Azadirachta indica	375	[A/C]	A:A	A	AAGAATAAAATATTCTC	AAATTCTCGATTGATACGACATGCTG	4395
Entandrophragma cylindricum	375	[A/C]	A:A	A	AAGAATAAAATATTCTC	AAATTCTCGATTGATACGACATGCTG	4395
Khaya senegalensis	375	[A/C]	C:C	C	AAGAATAAAATATTCTC	AAATTCTCGATTGATACGACATGCTG	4395
Cedrela odorata	375	[A/C]	C:C	C	AAGAATAAAATATTCTC	AAATTCTCGATTGATACGACATGCTG	4395
Carapa guianensis	375	[A/C]	A:A	A	AAGAATAAAATATTCTC	AAATTCTCGATTGATACGACATGCTG	4395
Azadirachta indica	376	[T/G]	G:G	G	AAATTCTCGATTGATACGACATGCTG	TTTTTCCATTCATTCCTTTCAGGATCAGTCGTGGTCTT	4422
Entandrophragma cylindricum	376	[T/G]	T:T	T	AAATTCTCGATTGATACGACATGCTG	TTTTTCCATTCATTCCTTTCAGGATCAGTCGTGGTCTT	4422
Khaya senegalensis	376	[T/G]	T:T	T	AAATTCTCGATTGATACGACATGCTG	TTTTTCCATTCATTCCTTTCAGGATCAGTCGTGGTCTT	4422
Cedrela odorata	376	[T/G]	T:T	T	AAATTCTCGATTGATACGACATGCTG	TTTTTCCATTCATTCCTTTCAGGATCAGTCGTGGTCTT	4422
Carapa guianensis	376	[T/G]	T:T	T	AAATTCTCGATTGATACGACATGCTG	TTTTTCCATTCATTCCTTTCAGGATCAGTCGTGGTCTT	4422
Azadirachta indica	377	[A/C]	C:C	C	TTTTTCCATTCATTCCTTTCAGGATCAGTCGTGGTCTT	CAAACTCTCC	4461
Entandrophragma cylindricum	377	[A/C]	A:A	A	TTTTTCCATTCATTCCTTTCAGGATCAGTCGTGGTCTT	CAAACTCTCC	4461
Khaya senegalensis	377	[A/C]	A:A	A	TTTTTCCATTCATTCCTTTCAGGATCAGTCGTGGTCTT	CAAACTCTCC	4461
Cedrela odorata	377	[A/C]	A:A	A	TTTTTCCATTCATTCCTTTCAGGATCAGTCGTGGTCTT	CAAACTCTCC	4461
Carapa guianensis	377	[A/C]	A:A	A	TTTTTCCATTCATTCCTTTCAGGATCAGTCGTGGTCTT	CAAACTCTCC	4461
Azadirachta indica	378	[T/C]	T:T	T	CAAACTCTCC		4472
Entandrophragma cylindricum	378	[T/C]	C:C	C	CAAACTCTCC		4472
Khaya senegalensis	378	[T/C]	C:C	C	CAAACTCTCC		4472
Cedrela odorata	378	[T/C]	C:C	C	CAAACTCTCC		4472
Carapa guianensis	378	[T/C]	C:C	C	CAAACTCTCC		4472
Azadirachta indica	379	[C/G]	G:G	G		AAGATCTGGACGAATCCTTTGCTTCAT	4473
Entandrophragma cylindricum	379	[C/G]	C:C	C		AAGATCTGGACGAATCCTTTGCTTCAT	4473
Khaya senegalensis	379	[C/G]	C:C	C		AAGATCTGGACGAATCCTTTGCTTCAT	4473
Cedrela odorata	379	[C/G]	C:C	C		AAGATCTGGACGAATCCTTTGCTTCAT	4473
Carapa guianensis	379	[C/G]	C:C	C		AAGATCTGGACGAATCCTTTGCTTCAT	4473
Azadirachta indica	380	[A/C]	A:A	A	AAGATCTGGACGAATCCTTTGCTTCAT		4501
Entandrophragma cylindricum	380	[A/C]	A:A	A	AAGATCTGGACGAATCCTTTGCTTCAT		4501
Khaya senegalensis	380	[A/C]	A:A	A	AAGATCTGGACGAATCCTTTGCTTCAT		4501
Cedrela odorata	380	[A/C]	C:C	C	AAGATCTGGACGAATCCTTTGCTTCAT		4501
Carapa guianensis	380	[A/C]	A:A	A	AAGATCTGGACGAATCCTTTGCTTCAT		4501
Azadirachta indica	381	[T/G]	T:T	T		AAATGTGTAAAAGATGCTAGCCGTACTTAAAAGCCGAGTACTCTACCGTTGAGTTAGCAACCCGAATAATTCGAATGGGTAGATACAATCGGAATAAAAA	4502
Entandrophragma cylindricum	381	[T/G]	G:G	G		AAATGTGTAAAAGATGCTAGCCGTACTTAAAAGCCGAGTACTCTACCGTTGAGTTAGCAACCCGAATAATTCGAATGGGTAGATACAATCGGAATAAAAA	4502
Khaya senegalensis	381	[T/G]	G:G	G		AAATGTGTAAAAGATGCTAGCCGTACTTAAAAGCCGAGTACTCTACCGTTGAGTTAGCAACCCGAATAATTCGAATGGGTAGATACAATCGGAATAAAAA	4502
Cedrela odorata	381	[T/G]	G:G	G		AAATGTGTAAAAGATGCTAGCCGTACTTAAAAGCCGAGTACTCTACCGTTGAGTTAGCAACCCGAATAATTCGAATGGGTAGATACAATCGGAATAAAAA	4502
Carapa guianensis	381	[T/G]	G:G	G		AAATGTGTAAAAGATGCTAGCCGTACTTAAAAGCCGAGTACTCTACCGTTGAGTTAGCAACCCGAATAATTCGAATGGGTAGATACAATCGGAATAAAAA	4502
Azadirachta indica	382	indel	insertion	insertion	AAATGTGTAAAAGATGCTAGCCGTACTTAAAAGCCGAGTACTCTACCGTTGAGTTAGCAACCCGAATAATTCGAATGGGTAGATACAATCGGAATAAAAA		4603
Entandrophragma cylindricum	382	indel	insertion	insertion	AAATGTGTAAAAGATGCTAGCCGTACTTAAAAGCCGAGTACTCTACCGTTGAGTTAGCAACCCGAATAATTCGAATGGGTAGATACAATCGGAATAAAAA		4603
Khaya senegalensis	382	indel	insertion	insertion	AAATGTGTAAAAGATGCTAGCCGTACTTAAAAGCCGAGTACTCTACCGTTGAGTTAGCAACCCGAATAATTCGAATGGGTAGATACAATCGGAATAAAAA		4603
Cedrela odorata	382	indel	deletion	deletion	AAATGTGTAAAAGATGCTAGCCGTACTTAAAAGCCGAGTACTCTACCGTTGAGTTAGCAACCCGAATAATTCGAATGGGTAGATACAATCGGAATAAAAA		4603
Carapa guianensis	382	indel	insertion	insertion	AAATGTGTAAAAGATGCTAGCCGTACTTAAAAGCCGAGTACTCTACCGTTGAGTTAGCAACCCGAATAATTCGAATGGGTAGATACAATCGGAATAAAAA		4603
Azadirachta indica	383	[T/G]	T:T	T	AA	AAAA	4607
Entandrophragma cylindricum	383	[T/G]	T:T	T	AA	AAAA	4607
Khaya senegalensis	383	[T/G]	T:T	T	AA	AAAA	4607
Cedrela odorata	383	[T/G]	G:G	G	AA	AAAA	4607
Carapa guianensis	383	[T/G]	T:T	T	AA	AAAA	4607
Azadirachta indica	384	[A/G]	A:A	A	AAAA	CGATTGAATT	4612
Entandrophragma cylindricum	384	[A/G]	G:G	G	AAAA	CGATTGAATT	4612
Khaya senegalensis	384	[A/G]	G:G	G	AAAA	CGATTGAATT	4612
Cedrela odorata	384	[A/G]	G:G	G	AAAA	CGATTGAATT	4612
Carapa guianensis	384	[A/G]	G:G	G	AAAA	CGATTGAATT	4612
Azadirachta indica	385	[T/G]	T:T	T	CGATTGAATT	CACAAC	4623
Entandrophragma cylindricum	385	[T/G]	G:G	G	CGATTGAATT	CACAAC	4623
Khaya senegalensis	385	[T/G]	G:G	G	CGATTGAATT	CACAAC	4623
Cedrela odorata	385	[T/G]	G:G	G	CGATTGAATT	CACAAC	4623
Carapa guianensis	385	[T/G]	G:G	G	CGATTGAATT	CACAAC	4623
Azadirachta indica	386	[A/G]	A:A	A	CACAAC	GAATCAAAATA	4630
Entandrophragma cylindricum	386	[A/G]	G:G	G	CACAAC	GAATCAAAATA	4630
Khaya senegalensis	386	[A/G]	G:G	G	CACAAC	GAATCAAAATA	4630
Cedrela odorata	386	[A/G]	G:G	G	CACAAC	GAATCAAAATA	4630
Carapa guianensis	386	[A/G]	G:G	G	CACAAC	GAATCAAAATA	4630
Azadirachta indica	387	[A/G]	G:G	G	GAATCAAAATA	TAAACTAG	4642
Entandrophragma cylindricum	387	[A/G]	A:A	A	GAATCAAAATA	TAAACTAG	4642
Khaya senegalensis	387	[A/G]	G:G	G	GAATCAAAATA	TAAACTAG	4642
Cedrela odorata	387	[A/G]	G:G	G	GAATCAAAATA	TAAACTAG	4642
Carapa guianensis	387	[A/G]	G:G	G	GAATCAAAATA	TAAACTAG	4642
Azadirachta indica	388	[T/C]	T:T	T	TAAACTAG	AA	4651
Entandrophragma cylindricum	388	[T/C]	C:C	C	TAAACTAG	AA	4651
Khaya senegalensis	388	[T/C]	C:C	C	TAAACTAG	AA	4651
Cedrela odorata	388	[T/C]	C:C	C	TAAACTAG	AA	4651
Carapa guianensis	388	[T/C]	C:C	C	TAAACTAG	AA	4651
Azadirachta indica	389	[C/G]	G:G	G	AA	AAA	4654
Entandrophragma cylindricum	389	[C/G]	C:C	C	AA	AAA	4654
Khaya senegalensis	389	[C/G]	C:C	C	AA	AAA	4654
Cedrela odorata	389	[C/G]	C:C	C	AA	AAA	4654
Carapa guianensis	389	[C/G]	C:C	C	AA	AAA	4654
Azadirachta indica	390	[A/T]	T:T	T	AAA		4658
Entandrophragma cylindricum	390	[A/T]	T:T	T	AAA		4658
Khaya senegalensis	390	[A/T]	T:T	T	AAA		4658
Cedrela odorata	390	[A/T]	A:A	A	AAA		4658
Carapa guianensis	390	[A/T]	T:T	T	AAA		4658
Azadirachta indica	391	[T/C]	C:C	C			4659
Entandrophragma cylindricum	391	[T/C]	T:T	T			4659
Khaya senegalensis	391	[T/C]	T:T	T			4659
Cedrela odorata	391	[T/C]	T:T	T			4659
Carapa guianensis	391	[T/C]	T:T	T			4659
Azadirachta indica	392	[T/G]	G:G	G		AATAAAAAAA	4660
Entandrophragma cylindricum	392	[T/G]	T:T	T		AATAAAAAAA	4660
Khaya senegalensis	392	[T/G]	T:T	T		AATAAAAAAA	4660
Cedrela odorata	392	[T/G]	T:T	T		AATAAAAAAA	4660
Carapa guianensis	392	[T/G]	T:T	T		AATAAAAAAA	4660
Azadirachta indica	393	[A/T]	T:T	T	AATAAAAAAA	TTATAATCGATTCTGAA	4671
Entandrophragma cylindricum	393	[A/T]	T:T	T	AATAAAAAAA	TTATAATCGATTCTGAA	4671
Khaya senegalensis	393	[A/T]	A:A	A	AATAAAAAAA	TTATAATCGATTCTGAA	4671
Cedrela odorata	393	[A/T]	T:T	T	AATAAAAAAA	TTATAATCGATTCTGAA	4671
Carapa guianensis	393	[A/T]	T:T	T	AATAAAAAAA	TTATAATCGATTCTGAA	4671
Azadirachta indica	394	[T/C]	T:T	T	TTATAATCGATTCTGAA	ATAAAAA	4689
Entandrophragma cylindricum	394	[T/C]	C:C	C	TTATAATCGATTCTGAA	ATAAAAA	4689
Khaya senegalensis	394	[T/C]	C:C	C	TTATAATCGATTCTGAA	ATAAAAA	4689
Cedrela odorata	394	[T/C]	C:C	C	TTATAATCGATTCTGAA	ATAAAAA	4689
Carapa guianensis	394	[T/C]	C:C	C	TTATAATCGATTCTGAA	ATAAAAA	4689
Azadirachta indica	395	[A/T]	T:T	T	ATAAAAA	AA	4697
Entandrophragma cylindricum	395	[A/T]	A:A	A	ATAAAAA	AA	4697
Khaya senegalensis	395	[A/T]	A:A	A	ATAAAAA	AA	4697
Cedrela odorata	395	[A/T]	A:A	A	ATAAAAA	AA	4697
Carapa guianensis	395	[A/T]	A:A	A	ATAAAAA	AA	4697
Azadirachta indica	396	indel	insertion	insertion	AA		4700
Entandrophragma cylindricum	396	indel	insertion	insertion	AA		4700
Khaya senegalensis	396	indel	deletion	deletion	AA		4700
Cedrela odorata	396	indel	deletion	deletion	AA		4700
Carapa guianensis	396	indel	deletion	deletion	AA		4700
Azadirachta indica	397	indel	insertion	insertion			4703
Entandrophragma cylindricum	397	indel	deletion	deletion			4703
Khaya senegalensis	397	indel	deletion	deletion			4703
Cedrela odorata	397	indel	deletion	deletion			4703
Carapa guianensis	397	indel	deletion	deletion			4703
Azadirachta indica	398	[A/G]	A:A	A	CCTAT	G	4724
Entandrophragma cylindricum	398	[A/G]	G:G	G	CCTAT	G	4724
Khaya senegalensis	398	[A/G]	G:G	G	CCTAT	G	4724
Cedrela odorata	398	[A/G]	G:G	G	CCTAT	G	4724
Carapa guianensis	398	[A/G]	G:G	G	CCTAT	G	4724
Azadirachta indica	399	[A/G]	G:G	G	G	ACGGAGATAAATAGCT	4726
Entandrophragma cylindricum	399	[A/G]	G:G	G	G	ACGGAGATAAATAGCT	4726
Khaya senegalensis	399	[A/G]	G:G	G	G	ACGGAGATAAATAGCT	4726
Cedrela odorata	399	[A/G]	A:A	A	G	ACGGAGATAAATAGCT	4726
Carapa guianensis	399	[A/G]	G:G	G	G	ACGGAGATAAATAGCT	4726
Azadirachta indica	400	[T/C]	T:T	T	ACGGAGATAAATAGCT	CA	4743
Entandrophragma cylindricum	400	[T/C]	C:C	C	ACGGAGATAAATAGCT	CA	4743
Khaya senegalensis	400	[T/C]	C:C	C	ACGGAGATAAATAGCT	CA	4743
[truncated: 36,177 more rows]
